# Supplementary material for: Two Conserved Amino Acids Characterized in the Island Domain Are Essential for the Biological Functions of Brassinolide Receptors
Source: Int J Mol Sci. 2022 Sep 28;23(19):11454. doi: 10.3390/ijms231911454 (PMC9570414; doi:10.3390/ijms231911454)
Supplement: Supplementary file 1 [file ijms-23-11454-s001.zip]

Archive with 2 entries (2 files):
- Supplementary materials.pdf
- Supplementary Table S1.xls
