# Supplementary material for: Two Conserved Amino Acids Characterized in the Island Domain Are Essential for the Biological Functions of Brassinolide Receptors
Source: Int J Mol Sci. 2022 Sep 28;23(19):11454. doi: 10.3390/ijms231911454 (PMC9570414; doi:10.3390/ijms231911454)
Supplement: Supplementary file 1 [file ijms-23-11454-s001.zip › Supplementary Table S1.xls]

## Sheet: Sequences Used for Analysis
Supplementary Table S1 Sequences of BR receptors used for analysis.
Gene ID in Databases	Species	Types	Full-length sequences	Sequences used for phylogenetic analysis (ID)
VFFP-3247-Acer-negundo	Acer negundo	BRI1	MKPLFSLKSSLTLFFLLSITSLSLQASTNRDAQQLISFKASLPNPVPPVFQNWVSNQNPCDFSGVSCKATRVSSIDLSFTHCNTDFHLVSTYLLTLDSLETLSLKNTNLSGTILLPVGSKCSPVLSSLDLSQNSISGPLSDISNLGSCTSLKYLNLSSNQLVFSGKQSGGGFKLSFLEVLDLSFNKISGANVVPWILYNGCDELKQLVLKDNKVTGDINVSKCKNLEFLDVSSNNFSMSVPSFGDCLSLEYLDISANNFSGEIWRAISGCEHLTFLNLSSNSFSGPVPVLSASNLKYLLLAYNGFQGEIPLHLAGSSCPSLVKLDLSSNQLSGTIPSSFSSCSSLESFDISNNNFSGELPIQTLLKLSSLKEVVLSFNFFTGALPESLSNLTTVETLDL…	LFKQSGKIAVNFIAGKRYVYIKNDGSKECHGAGNLLEFAGIRREQLNRISTRNPCNFTRVYGGHTQPTFNNNGSMMFLDISYNMLSGSIPKE
MTII-4228-Acorus-americanus	Acorus americanus	BRI1	PIFSSHIKNPPLSLSSSLPVRPLFHGRSETLKTLIHPPLSMALPFLFLLLTLTTTSAADSHPLISFKSSLPNPNVLSDWLPGRSICSYSGVLCGDSGSLSVDLHSLPLDADLKSVSPLLAIDGLERLSLRSSNLSGDIDVLSGSRCTGSLHELDLSGNSVSGFATAIEGIGCSSLVTLNLSGNSLAFPANAGAGGRLGVEVVDLSVNKISGGGVLKWALSAGGVRRLNLSRNAISGELPAIDLPAMEDLDLSFNNISGGLPHSVNCSALLRLDLSSNSLSGDVPSAAFASCFRLTSLNLSSNHLSGELPSVPGTLSSLLLAENEFSGRLSDCHGLVDLDVSSNHLQGPIDFSDCPSLVTINLSNNNFSGEIPFETLNTLQNLKSLILSYNSFSGSLPDS…	IAKQSGKIAVGLVTGKRYVYLKNDGSAECRGAGNLLEFAGIRPEQLNRVPTRRSCNFTRVYMGSTKYTFNNNGSMIFLDLSYNHLDQPIPEE
Achn137051	Actinidia chinensis	BRI1	MITLKAKASSNKLIIFFSLFLLLIFLFLDPSSAAIPSGLYRDSQQLLTFKSSLTNPNPLQDWLTTNFPCNFTGVSCKNSRVSSIDLNYKILDTDFSAVSSYILSLQNLESLSLKGSNITGSVASVAKTQCSPSLAVVDLAENGLAGPISDLSGFSPCSSLTFLNLSRNFLDFNLKPKDFSNGLGLKLRALDLSNNKISGDNVVPWLFSDDLRYLSVKGNKISGEVPASDFKVLEYLDLSCNNFSNGFPSFGDCSALQHLDLSSNKFSGDVSSSLSSCKSLTFLNLTSNQLTGEFPVISGENMQYLYLSGNDFRGEIPLDLSESLCSSLVELDLSSNNLSGSVPESLGSCFALESLDLSNNNFSGELPINTLLRMVSLKNVSLAFNNFVGSLPDSFSNIT…	LFKQSGNIAVGLLTGKRYIYIKNDGSEQCHGAGNLLEFGGIREDQLDRISTRHPCNFTRVYRGKTQPTFNHNGSMILLDLSHNLLDGSIPKE
EMT22496	Aegilops tauschii	BRI1	MDSLRLAIAAALLFLAALAAAAAAADDAQLLDDFRAALPNRDALDGWAARDGACSLRALNLSSNHLAGAFPPNIAGLTSLTALNLSNNNFSGEVPADAFTGLQQLQSLSLSFNHFSGSIPDSVAALPDLEVPADAFTGLQQLQSLSLSFNHFSGSIPDSVAALPDLEVLDLSSNNFSGTIPSTLCQDPNSRLRVLYLQNNYLSGSIPEAVSNCTDLVSLDLSLNYINGSIPESLGELGRLQDLIMWQNLLEGEIPASLSSIPGLEHLILDYNGLTGSIPPELAKCKQLNWISLASNRLSGPIPPWLGKLSNLAILKLSNNSFTGQIPAELGDCKSLVWLDLNSNQLNGSIPPQLAEQSGKMTVGLIIGRPYVYLRNDELSSQCRGKGSLLEFSSIRSED…	LAEQSGKMTVGLIIGRPYVYLRNDELSSQCRGKGSLLEFSSIRSEDLGRMPSKKLCNFTRMYMGSTEYTFNKNGSMIFLDLSFNQLDSEIPKE
UCNM-15337-Ajuga-reptans	Ajuga reptans	BRI1	MKADNNLNLFHHHTFSLFFFFFLSLSSAAGDTQLLLSFKNALPHPGELKNWQPTISPCKYDGVSCRDSIVSSIDLSNHHLNTDFSKVATFLLPLQNLEFLLLKNASISGSLSFSATRFSCSTSLNTLDLSENSISGPISDVSNLKPCSGLTSLNLSMNSMSLEVSRTSGLTSLHVLDLSYNKISGENVVPWILSNEFAELHHLSLKGNKLGGNFPNLNIKNLVYLDLSSNNFSTKFPFFNHCSNLQHLDLSSNKFFGDVGNSLSTCKNLSFLNLTNNQLSGTVPNLPRGTLQRVYLKQNHFHGGFPTSLSDSCTTLVELDLSVNNLTGTLPETLAGCSVLEFLDISSNNFSGELPVATLLKLSSLKKLMMSFNNFAGGLPDSLSKLVNLETLDVGSNSL…	LFEQSGNIAVALLTGKRYVYIKNDGSSRQCHGAGNLLEFGGVRDDQLDRISTRNPCNGRVWRGITQPNFNHNGSMIFLDLSYNKLGGSIPKE
UCNM-5819-Ajuga-reptans	Ajuga reptans	BRI1	MKAADINLFHHPLYIIIIIFSLFTSLSSSAAVGGLPADSRQLISFKNSLHNPTQLPTWQPTISPCNFHGVQCKNSRVSAIDLTNYNLATDVSTVAGFLLPLSNLESLTLKNTNLSGSISAVSKFPCSSFLTSLDLSENSISGGVTDIPAVGVCSGLLSLNLSKNSIDPSVEKTPKPSQILPLQVLDLSYNNISGDGVVSWLLSTALPQLQHLSLKGNKLSGGLPEFNFNNLLHLDLSINNISAKFPLFSDCAALRHLDLSSNKFSGDVGSSFSICRNLSFLNLTSNHLTGAVPQLPRGSLQYLYLQDNDFQGFFPASLSDSCATLIELDLSFNNLTGSLPETLAACSLLQVLDISNNNFSGELPTETLINLSNLKKLSLSFNNFVGELSDSFSNLMSLE…	LFKQSGNIAVALLTGKSYVYIKNDGSRQCHGAGNLLEFGGIRAEQLNRISTRHPCNFTRVYKGITQPTFNHKGSMIFLDLSYNKLEGSIPKE
CCID-10244-Akebia-trifoliata	Akebia trifoliata	BRI1	SVSEISSLSSCKSLKSLNFSRNSFSFSVEQKDIGGLQLDLQSLDLSFNRISGQNVVTWILSGGCSQLKFLDLEGNKISGNIPVHNCPNLEHLDLSSNNFSGKITSFGNCESLQHLDISVNKFTGDIGDGLIGCQNLSFLNLSDNQFSGKIPSFSSGSLMYLSLSSNDLEGEIPLQLADLCSTLVELDLSLNHLYGMVPDNLGSCSALESINLSNNNFSGEIPTEILLKMTNLKKLVLSFNNFVGGLPDSLSKLTNLELLDLSSNNISGSIPFGLCQDSKTSLKELYLQNNLFTGTIPDAISNCSQLVSLDLSFNYLSGTIPSSLGSLSKLRDLIMWLNQLHGEIPEQLMYIQTLENLILDNNRLTGSIPSGLSNCTNLNWISLSSNRLSGEIPAWIGRL…	LSKQSGKIAVGLVIGKRYVYLKNDGSIGCHGAGNLLEFAGIRQDELNRVPTRRSCNFTRVYMGNTQYTFANNGSMIFIDLSYNMLEGSIPKE
LWDA-15940-Alnus-serrulata	Alnus serrulata	BRI1	MKHFCPSNSHLSLFLLSLTFLTLQASPTSSTTSSSRETQQLINFKDSLPDPNVLSNWLLNENPCVFSGISCKDFVVSSIDLSHIPLRTNFSLVSALLLSLDHLETLSLRLTNLSGAVSFSPGSKCNTLLTALDLSQNSLSGSLSDLSNLGGSCSGLKSLNLSGNLLEYSSSSSKDAPKLDLRVLDLSFNKLSGATVIPWLFPAGCSSLQRLALKGNKLTGDIATLSSCKTLQYLDLSSNNFSVAIPPFGDCLSLEHLDISANKFSGDVAGALSSCDHLAFLNISSNQFSGPVPALPVGNLRLLYLADNGFRGEIAAWLGGACSSGGLVELDLSSNXNLSGTVPSGLSACASLESFDISSNFFTGELPIEIFAKMSNLKKLDLSFNNFFGPLPDSLSSKL…	LFKQSGNIAVNFISGKSYVYIKNDGSKECHGAGNLLEFAGIRLDQKNRISTRNPCNFTRVYGGKIQPEFYHNGSMIFLDMSHNLLSGSLPKE
JVBR-49941-Aloe-vera	Aloe vera	BRI1	MILFILLLLLLSLSLTSPSSDSELLISFKNSLPNPNLLLSWDPRRSPCSFSGVTCSSSSSVVAVDLSGIRLSTSSSSLLPLLSLPSLHSLSLSSCNLTGPLPSSSSSCGPHLSSLDLSLNFLFGDLTSLPFPCSPSLLSLNLSSNSLSGTLTSSSFSTSPTLNTLDLSFNSVDADLTSLFSSPTVANLNLTANRISGRLPPISNCSSLVSLDLSSNQLSGPIPLSAFASCSNLAFLNLSSNRLAGALHLDLSSASSLHTLILSNNILSGYIPLLALASLPSLRALHLSFNNFTGELTDDDDDGAAISALSGLEVLDLSSNRLSGSIPPSLCKNSSLRELYLQDNQFTGAILASISNCSMLFSLDLSFNYLTGAIPPSLGSLSQLKDLILWQNTLQGEIP…	LAKQSGKIAVGLVTGKQFVYLKSDGSKECHGAGNLLEFAGIRQEELVRLPSRGSCNFTRVYKGNTEYTFNNNGSMIFLDLSYNHLVGEIPDE
evm_27.model.AmTr_v1.0_scaffold00078.169	Amborella trichopoda	BRI1	MSHLVPSSFMMELYFIVAILSAIAVPEASVASPSPSSGSSKDTLQLLSFKGTVQNPYPLQNWRPNQDPCYFNGVACKDSRVSSIDLSNQALSTDFKNVASFLLNLEKLETLSLNFANISGSVTSQLVSSCSKSLTELDLAGNGFSGEVPAIASLSSCENLKALNLSRNSLSFSAAGTFSGGSSLKFQSLDLSYNQISGAGIFSWLFSGDCETLEYLDLRGNRVAGNVSAIVSGCPNLEFLDLSANNFSGELPALGSLTLKHLDLSQNSFSGDIEAKFSGYKELTFLNLSVNQFSGGIPADFGRNLQYLNLSGNGLVGEIPSQLSSSCSNLLQLDISYNNISGPIPLSLSSCALLESIDLSNNSLSGPFPIQSLSAMANLKKLVLSYNYISGYLPDSLSN…	IANQSGNIAAGLVTGKTYAYLRNDGSSNCHGAGNLLEMAGIRTENLARVPTRRSCNFTRIYLGKTSYTFKNNGSMIFLDLSYNQLSGEIPAE
YRHD-4480-Antirrhinum-braun-blanquetii	Antirrhinum braun	BRI1	MQKSSSSSSSRQKNIKIQSFFKKKLKMKAHNKIYYHLHLVVIIIIFIFFLSSTINGADSESEQLISFKNSLPNPDQLRNWHPNSPPCNFTGVLCKNAGEIISSIDLSNYHLDTDFSKVATFLLSIQTLEILLLKNANISGSLKLFSHKCTTSLISLDLSQNAISGDVSFCSSLVSLNLSKNSLTSIPPAAGLIKSSSLQVVDFSYNKISAGDNLLTWVLLSFPELQHLSLKGNKIAATLPELNLNNNLVHLDLSLNNISTAFPHFTDCSKLQYLDLSSNKLFGDIGNNSLSLCGELTFLNLTNNHLWGSLPSGTGTGTGTTTIHYLYLKQNQFQGNFPSHLCTTTLVELDMSFNNFAGTVPDTLSQCAALQLLDISGNNFTGELPVDSILKLTALKTLV…	LFKQSGNIAVSLLTGKQYVYIKNDGSKECHGAGNLLEFGGIRQENLNRISTRHPCNFTRVYRGITQPTFNHNGSMIFLDLSYNKLYGSIPRE
YFQX-16907-Apocynum-androsaemifolium-2-samples-combined	Apocynum androsaemifolium	BRI1	MKMKAESSILFYQSPSKLFLNLYHYLQPFLITFTLLFSLQAPAIAAAPSNGFFKDSQQLLSFKASLPNPSLLQDWSLTHNPCNFTGVSCRNSRVTSVDLSNFPLGIDFNSVSTSLITLQNLESLVLKNTSLTGALTSIARSQCGAFLNTIDLAENSISGPVSDILSFGVCSSILSLNLSTNSMDPPVKEPRISGFGLQVLDLSHNNISGQNVVQWLLSNQFSELKYLSLKGNKLAGEILLLDFKNLSYLDLSMNNFSSGFPSFRDCSNLEHLDLSSNKFFGDVSASLSSCGKLSFLNLTRNQFTGAVPRLPSGSLQFLYLKANEFQGVIPPNLSDLCSSLVELDLSWNNLSGTVPESFGACSALELFDISNNNFFGELPMDTFFKMNNLKNLVLAFNDF…	LFKQSGNITAAFLTGKRYMYIKNDGSKQCHGAGNLLEFGGIRQEQLDRISTRHPCNFTRVYRGITQPTFNHNGSMIFLDISFNKLEGSIPKE
Aquca_014_00429.1	Aquile coerulea	BRI1	MKFIKSMEFHFHHHLLFFFFIFISFFTKPSISATSSSSEDSKLLISFKLALQNPNLLSTWQTNQDPCYFTGIICKTSRVSSIDLSSINLNLDFNLVSSYLLSLQQLERLSLKKTNLTGNLTSAAWKSTSCSEMLAEIDLAENNLSGSISDISSLSGCKSLRFLNLSRNLGFSSNQKDDFKLDLETLDLSHNGIVAPNVVSWIVSNGCFRLKWLNLEGNKISGSIPVSNCKSLEYLDVSSNNFSTEIPSFGNCDSLQHLDLSDNKFTGVIGNELDKCSYLSYLNVSNNQLSGQIPTFSNGSMKSLLLSANKFQGELPRGLADVCSTLVELDVSFNNLYGMVPDNLASCSVLETINLSNNSFSGEFPTQTLVKMTSLKKLVLSYNNFVGFLPDSLSRLTNL…	LAKQSGNIAVGLVTGKKYVYLKNDGSTGCRGAGNLLEFAGIRPDGLNRVPTRRSCNFTRVYMGNTQYTFDHNGSMIFLDLSYNQLANSIPQE
AT4G39400.1	Arabidopisis thaliana	BRI1	MKTFSSFFLSVTTLFFFSFFSLSFQASPSQSLYREIHQLISFKDVLPDKNLLPDWSSNKNPCTFDGVTCRDDKVTSIDLSSKPLNVGFSAVSSSLLSLTGLESLFLSNSHINGSVSGFKCSASLTSLDLSRNSLSGPVTTLTSLGSCSGLKFLNVSSNTLDFPGKVSGGLKLNSLEVLDLSANSISGANVVGWVLSDGCGELKHLAISGNKISGDVDVSRCVNLEFLDVSSNNFSTGIPFLGDCSALQHLDISGNKLSGDFSRAISTCTELKLLNISSNQFVGPIPPLPLKSLQYLSLAENKFTGEIPDFLSGACDTLTGLDLSGNHFYGAVPPFFGSCSLLESLALSSNNFSGELPMDTLLKMRGLKVLDLSFNEFSGELPESLTNLSASLLTLDLSS…	MFKQSGKIAANFIAGKRYVYIKNDGMKKECHGAGNLLEFQGIRSEQLNRLSTRNPCNITSRVYGGHTSPTFDNNGSMMFLDMSYNMLSGYIPKE
943915	Arabidopsis lyrata	BRI1	MKTFSSFFLSITTLFFFSFFSLSFQASPSQSLYREIHQLISFKNVLPDKNLLPDWSSNKNPCTFDGVTCRDDKVTSIDLSSKPLNVGFSAVASSLMSLTGLESLFLSNSHINGSISGFKCSASLTSLDLSRNSLSGPVTSLTSLGSCSGLKFLNVSSNTLDFPGKVSGGLKLNSLEVLDLSSNSLSGANVVGWVLSDGCGELKHLAISGNKISGDVDVSHCVNLEFLDVSSNNFSTGIPFLGDCSALQHLDISGNKLSGDFSRAISTCTELKLLNISGNQFVGPIPPLPLKSLQYLSLAENKFTGEIPEFLSGACDTLTGLDLSGNDFYGTVPPFFGSCSLLESLALSSNNFSGELPMDTLLKMRGLKVLDLSFNEFSGELPESLMNLSASLLTLDLSS…	MFKQSGKIAANFIAGKRYVYIKNDGMKKQCHGAGNLLEFQGIRPEQLIRVSTRNPCNFTRVYGGHTSPTFDNNGSMMFLDMSYNMLSGYIPKE
ODDO-12207-Ardisia-humilis	Ardisia humilis	BRI1	MKSFTTTATPLFLISLLLISLFLSPTLSLSSSDSHLLLAFKSSLPSPNTLQNWLPTTSPCTFTGVVCSQTRVSSINLNSVPLNTDFNSISSTLFSLSNLQSLSLKASNLSGSVSSLSKTQCSPVLSSIDLAENQLAGALSELLSFESCSGLKTLNLSNNLFDFSAGVSGKSGLNLGNLEELDLSYNKISGEDVVPWLFSGGCVGLSSLSLKGNRISGEVPVKACESLEYLDLSANNISLIFPDFGSCSVLTHLDLSSNKFFGDPSASLSPCRNLTFLNLTSNLFSGEIPVINSPVKHLYLSHNEFQGEIPVTLSRSGCSELIDLDLSYNNLTGQIPQGLGSCSVLETLDLSGNNFSGELPINIVLELQNLKTLALGFNKFSGNLPENMSNLSNLETLDL…	LFKQAGRILLGLLTAKQYIYIKNDGSKQCHGAGNLLEFDGIRQEQLSRISSRHPCNFTRVYRGIVAPTFNHNGSMILLDLSNNLLDGSIPKE
IRAF-11146-Argemone-mexicana-5-samples-combined	Argemone mexicana	BRI1	SQDSQLLLSFKGTLPYPSLLHNWKPNQNPCYFTGVSCKDSRVSSLDLISIPLSSDFSSVSSFLLSLDHLESLSLKSTNLTGTLSTLPSHFHCSQVLNHLDLSGNGLSGSISDILSLSSCTSLKNLNLSSNSLGFNIRAKSFGNLQFDFQSLDLSFNRISGQNLLPWLISSGCANLKYLNLAGNQISGDLPLANCPSLEHLDLSSNSFAGKFPSLGGCDALRHLDLSANNFSGDIGVGLSGCQNLSFLNLSVNQFLGKIPALPVEKLQHILLFSNNFQGEIPIQLGEACSSLIELDLSTNNLYGTIPDNLGSCSLLESINLSKNNFSGKFPTETLVQMTNLKKLVLSYNEFVGGVPDSLSKLTNLELLELSSNNFSGSIPSGLCQDPKNNLKELYLQNNL…	LSKQAGNIAAGLVTGKRYVYLKNDGSADCHGAGSLLEFAGIRQDALNRVPTRNSCNFTRIYMGNTQYTFDNNGSMIFIDLSYNMLDGSIPKG
DSUV-1023-Asclepia-curassavica	Asclepia curassavica	BRI1	MKMKAKSSNLFFSRRRKPSKLFLNLFHYYLLQPFLIILLLTLVQASEAAETEEASNNGVFKDSQQLLSFKDSLPNPSLLQDWLPSKNPCNFTGVSCRDSRVTSLDLTNYALSTDFNSVSSSLIPLQNLESLFLKNTNLSGSVLSVARSQCGTRLNTVDLAENTISGPVSDILSFKVCSSILSLNLSTNSMDPPVKVPGFSGFGLQVLDLSHNNISGQNLVQWLLSDQFSELRYLSLKGNKLGGEIPLLDLKNLTYLDLSINNISSRFPSFRDCLNLEHLDLSSNKFYGDGNGDISTSLSSCGKLSFLNLTHNQFTGDVPKLPFGSLQFLYLKENDFHGEIPSHLSDLCSTLVELDLSSNNLSGTVPDSFGACSSLQLVDISSNNFYGELPMDTFLKMNS…	LFKQSGNIAAAFLTGKRYMYIKNDGSRQCQGAGNLLEFGGIRQEQLDRISTRHPCNFTRVYRGITQPTFNHNGSMIFLDLSYNKLDGSIPKE
FGRF-16083-Asparagus-densiflorus	Asparagus densiflorus	BRI1	FSLSLITMDSLLLFFFMFIRVGFSSTASDLKLLLSFKDSLPDPTVLSTWNPTRDQCSFSGVTCALNSAITSVALDNVALNTDFNSVSTSLLLLPDLGSLSVRSGNLTGGIVTAPRCSGQLTALDLSANLLTGSLADVSALATSCSALTYLNLSYNSVGGGGPVTAGELNFKLAALDLSYNRISSGDLRLILSNSGGISNLSLAGNKIAGDIPAIYNCSALRRLDLSFNDFAGEIPAGVFGDCYGLEFLNLSSNHLSGKIPFVSSLNSLYLSNNNFSGELPIETLASSPNLKNLDLAFNNISGRLLNSVSKLASLVLLDLSSNGLSGSIPDKLGPSLKELYLQNNKFTGPIPASISNCSNLVSLDLSFNYLTGKIPASLGELSQLRDLLMWQNLLVGEIP…	LAKQSGNIAAGLVTGKRYVYLKNDGSSECRGAGNLLEFAGIKPEDLNRLPSRRTCNFTRVYMGSTQYTFNNNGSMIFLDLSYNELDGPIPKE
CBJR-13986-Atriplex-rosea-2-samples-combined	Atriplex rosea	BRI1	MNQIYTIVLLFSLFQPLLSPVSPASLSSDGKYRDAQKLLSFKFSLLNPEILQHWQNFTDPCQFTGVFCNNSRVTSLKFTSLSVSTDFSSVSTHLFSIELLSSLFLSSSNISGPIQPFSLCSSSLSEIDLSYNSISGSFSDLSRFSTCSSLSILNLSFNGLDSSKNLSGAVFGLSLKTLDVSGNQLSGEEVLPWVLSQGCENLSHLNLKRNKLEGSFSLFGCSNLEYLDLSFNNFSARIPNFGKDCLNLKHVDLSTNNFVGKIENSLVDCSNLSLLNVSHNHFSGEFPSLPLKSMKFLYMGLNNFQGMIPKNFADVVCSTLVKLDLSVNNFSGMIPTEFESCSLLEKFDVSSNNLSGELPVDMFLKMGNLKKIKLAFNLFKGVLSDSISMLNSLESLDLS…	LPKQSGAIRLNVKKKYWYLRNHGGDGCHGAGNLLEFSGIRSKAVYRVPTICKFQQIYLGHTQPNFHSNGSMIFLDLSYNNLQGSIPKE
CBJR-14516-Atriplex-rosea-2-samples-combined	Atriplex rosea	BRI1	FLLLFLSPPLFSPVFCAKTSDSQKLLSFKSSLLNPNTLQNWVENSDPCHFTGVSCSNSRVTSLDLTSLSLSTEISSVSTHLFSIELLTSLSLSSCNISGSIEPFSLCSSSLSEIDLSHNSISGSFFDLARLSPCSSLSSLNISFNFLDSSRDFKGSSPPHFGLPLKRLDVSGNHLSGDQALPWVFSQSCEKLTYFAIKGNNLDGSISLSKCSNLEFLDISSNNISAPFPNFGKDSPNLKHIDISSNKFVGRIEGNALIGCNNLKFLNISSNLLSGGFPSFPSSSSLEYVYLGNNQFQGVISESFADDFCTNLVEFDISFNNYTGMIPTGFESCKMLEIFDISSNNFTGTLPVDLLVKMGKLKKLNLAFNKFEGVLPDTFSVLGSLESLDLLDLSSNQIS…	IAKQSGKMAIGLVVGKKYVYLRNYGGKGCHGTGNLLEFAGIRADAVDRIPSMCKFQQVYQGHTQPNFNYNGSMIFLDLSYNNLQGGIPKE
OCTM-20851-Begonia-sp	Begonia sp	BRI1	MKPSPTSLLLLFFLNFLSLEASSSPSRDTQQLINFKTSLPNPSLLQNWLSNGDPCFFSHISCKESRVSAIDLSFIPLSSNLSSAFSALFTLDHLESISLKSTNLTGTIYVPFGSKCSSVLTAIDLSQNSLFGPISDASNLGSCSNLKILNLSSNFFDFTVKNATGLKLDLKVLDFSFNKIAGSNVVPWILSAGCGEMQHLAIKGNKIGGEINFESCKNLEYLDISSNNFSEIIPSFGDCSVLEHLDISGNKFSGDVGGILSGCNQLSFLNLSSNQLSGQIPLFSSRSLRFLSLSSNDFQGQIPPHLSDYCSSLIELDLSMNNLSGGVPSALSSCSSLQFFDISSNNLSGELPISAFTSMVSLKVLSLSDNKFSGELPDSLSNLTRLETLDLSSNNFSGL…	LFKQSGNIAVNFITGKSYAYIKTDGSKECHGAGSLLEFAGIRQEQVNRISKRSPCNFTRVYRGITQPTFNHNGSMIFLDISYNMLSGSIPKE
HAEU-11009-Berberidopsis-beckleri	Berberidopsis beckleri	BRI1	KASPSTLTGLSKDAQHLLNFKATLSNPTLLQTWLPNKNPCYFSGVSCKDSRVSSLDLSYVPLNSDFNTISSFLMTLDVLESLSMKSSNISGTVSSPVSSGSKCSSLLTNIDLAINGFFCFXSVSDLSSLASCSNLLSVNLSGNNFQYFPVDSTRPFRLNVQILDLSFNRISGQDVFPWLLSDGCDNIKYLSIKGNKVAGNVQVSNCPRLEYLDLSLNNFSVPFPSLGDCLALKHLDLSANKFFGEVGNGLSGCQHLNFLNLSSNQFTGAIPSFTSASLLSLNLSANHFQGRLPENFGEVCSNLVELDVSSNNLSGNVPSSFGSCYSLESFDISNNNFSGELPIETLLKMSSLKRLVLSYNHFVGTFPDSLSRLTSLESLDLSSNNISGLIPSGLCQDPK…	LSKQSYKIAVGLVIGKTYAYLRNDGSKECHGAGNLLEFSGIRQEQLDRVPTRQSCNFTRVYRGNTQPTFNHNGSMIFLDLSYNMLEGSIPKE
CWZU-4397-Betula-pendula	Betula pendula	BRI1	MKPFCPSNSHFSLFLLSLTFLSLQASPTSSSSSRETQQLINFKASLLDPSILSNWLPNQNPCAFTGISCKDSTVISSIDLSSIPLHANFSLVSAFLLSLDHLETLSLKFTNLSGTVSFTPGSKCNTLLTALDLSGNNLSGSVSDLSNLGGSCSGLKSLNLSGNLLEYPSSSSAKDAPKLDLRVLDLSFNKLSGPVVIPWLFSAGCSSMQRLALKGNKLNGDIAALSTCQNLQYLDLSSNNFSVNIPSFGDCLALEHLDISANKFIGDVANSLSSCDSLAFLNISSNQFSGLIPVLPVKNLRFLYLAGNQFQREIPSWLAGACTSGGLVELDLSSNKLSGTVPSGLSACASLESFDISDNSFSGKLPIEIFAKMSNLKKLDLSFNSFLGPLPDSLTSKLV…	LFKQSGKIAVNFISGKTYKYIKNDGSKECHGAGNLLEFAGIRSDQLNRISTRNPCNFTRVYGGKIQPTFNHNGSMIFLDISHNMLSGGIPKE
VNMY-14304-Bischofia-javanica	Bischofia javanica	BRI1	THQGKEKKMKTQLSLLLLLLSFTFLFLEASPSPPPPPFGSASKDTQILISFKASLSNPTVLPDWIPNQNPCRFSGVGCRETNRVSSIDLTNVYLSSDFHKVAAFLFTLDYLKTLSLKSTNISGSISFPYGFKCSSVLTNLDLSLNSISGPLSGISSLASCLSLKSLNLSGNFLEFPSSKEISSGGLKLSLESLDISFNSKISGPKLVPFILSGGCSELKFLALKGNKASGDVNFSDCKTLQYLDISSNNFSVGVPSFGDCLALEHLDISANKFYGDLGHAIGPCSKLNFLNASANQFSGPIPEIPTGELQVLSLGGNNFKGEVPLHLLDACSGLVLLDLSFNNLSGPVPTGFDSCTSLEHFDISTNNFTGELPVDTLLKMSSLKHLFLSGNGFKGGLSD…	LFKQSGKIMVNFISGKRYVYLKNEKGGECHGTGNLLEFAGIRPEQLDRVSTRHPCNFTRVYGGHTQPTFNDNGSMIFLDLSYNLLSGSIPKE
TVSH-72136-Bituminaria-bituminosa	Bituminaria bituminosa	BRI1	FSLFLLYSLSQHSTELASLLSLYNGRAHTLNTDHSLREKPQNRKKHSVSSVLEPTIIHLAKMKALYRSSLLHLLLLSVCLASSSKDPAQQLLRFRSSLPNPNLLPSWVPNQSPCSFSGITCNNTHLISIDLSTIPLTTNLSLVATYILSLDHLQSLSLKSSNLSGPAATMLVSHSKCSSTLTSLDLSQNSISGSLNDMSFLSSCSNLHSLNLSSNLLEFQQPPPHWKLNLRVADFSYNKITGSGLLPWLLNPDIKHLSLKGNKITDETDFSTFPSLQHLDLSSNNFSVKLPNFGDCSSLEYLDLSANKYFGDIAPTLSPCKSLLYLNFSSNQFSGPIPPLPSGSLQFLYLSSNHFHGQIPPSLAADLCSTLLQLDLSSNNLTGPLPSSFVSCTSLQSFD…	LFKQSGKIAVNFISGKTYVYIKNDGSKECHGAGNLLEFAGISQQQLNRISTRNPCNFTRVYGGKLQPTFNHNGSMIFLDISHNMLSGSIPKE
KPTE-10549-Bixa-orellana	Bixa orellana	BRI1	LSLAHSNVSGTISFPSGFKCSSLLSSLDLAQNSLSGPISVLSTLASCTSLKSLNLSSNLLDFSGREPNGLQLGLEVLDLSNNKISGANVVSWIASGGCSELKHLALKGNKIAGEINVSGCKTLQFLDVSSNNFTMGIPSFGDCLALEHIDISDNNLSGDISRAISSCLHLDFLNLSSNQFSXQLPALPASNLEFLYLANNKFQGEIPLHLTDLCPGLIELDLSSNNLSGTVPTGFGSCTSLESFDVSSNYLSGELPIGTLLKMSYLKQLALGFNQFSGALPASLSNLTTLETLDLSSNNFSGPIPAGLCQNSRNNLQVLYLQNNRLTGSVPATLSNCSQLVSLHLSFNFLTGTIPSSLGSLSKLRDLKLWLNQLQGQIPQELSNIQTLETLVLDFNDLT…	LFKQSGKVAVNFIAGKRYMYIKNDGSKKCHGSGNLLEFAGIRQEQLDRISTRNPCNFTRVYGGHTQPTFNNNGSMIFLDLSYNMLSGPIPKE
EMJJ-25352-Borya-sphaerocephala	Borya sphaerocephala	BRI1	ENPTNPNVAVRRKVGHSMDFFFLLLFLVVRVGYSGAVPSSSVDLQHLISFRGSLPNPEVLQSWKPNQDPCYSFVGVSCKGSRVFAVALDYLVLNANFTSVSSPLLALESLESLSLTFVNLTGSLSAAAGVRCGERLIELDLAGNGLVGSVEDVSVLAASCVGLRSLNISSNGVGASGAGKDASDAGSALESIDLSFNKISSEDDLRWLLSGSKLRHLDLTGNHLSGGIPAIGSCFALQYLDLSSNGLSGEIGNGVFGRCEKLSFLNLSSNHFSGTLPADLSSCSSLESINLSNNNFSGELPTETLISMPNLKSIQFSFNNLTGHLSDSLSNLTELELLDLSSNGLSGSIPSLLCENPGFSLKELYLQNNLFTGIIPATLSNCSMLFSLDLSFNYLSGSI…	IAKQSGKIAGGLVTGKRYVYLKNDGSKECRGAGNLLEFAGIRQDQLNRLPSHRSCNFTRVYMGSTKYTFNNNGSMIFLDLSYNELEGEIPRE
FCCA-2319-Boswellia-sacra	Boswellia sacra	BRI1	MKKLLFSSSSCFFSLFCLLCCSLSLQASTNKDAQQLIKFKAALPDPSGFETWLPNQNPCGFLGVTCNGTRVSSIDLSSMHLNVDFHLVSSYLLTLETLQALTLKSTNLSGTISFPSGSKCSPFLSFLDLSHNTISGPSSAVSNLGSCSNLKSLNLSSNRLDFSGKESGGLGLSLEVLDLSFNQISGANVVPWILNNGCDELRQLVLKGNKVTGEIDVSKCKSLQLFDVSANNISTLVPSFGDCLALQYLDISANKFTGDIARAISACEKLTFLNISSNKFTGPIPALSTSNLQYLILGDNGFEGEIPLRLADSCSSLIKLDLSSXSNNLSGTVPSSLSSCSVLESFDISNNKFSGELPTETFLTMSNLKELVLSFNDFTGLLPESLSKLTNLETLDLSS…	LFKQSGKIAANFISGKKYVYIKNDGSKECHGAGNLLEFAGIRQEQLNRLSTRNPCNFTRVYRGFTQPTFDNNGSIIFLDISHNKLSGSIPKE
Bradi2g48280.1	Brachypodium distachyon	BRI1	MDSLRVAIAAALFVAAVAVAVAAAADDAQLLEEFRAAVPNQASLSGWKAADGACRFPGAACRAGRLTSLSLAGVPLNADFRAVAATLLQLSGVEALSLRGANVSGALAAAGGARCGGKLEALDLSGNAALRGSVADVAALADSCAGLKKLNLSGGAVGAAKAGGGGGAGFAALDVLDLSNNKITGDAELRWMVGAGVGSVRWLDLAWNRISGELPDFTNCSGLQYLDLSGNLIDGDVAREALSGCRSLRALNLSSNHLAGAFPPNIAGLASLTALNLSNNNFSGEVPADAFTGLQQLKSLSLSFNHFTGSIPDSLAALPELEVLDLSSNTFTGTIPSSICQDPNSSLRVLYLQNNFLDGGIPEAISNCSNLVSLDLSLNYINGSIPESLGELAHLQDLI…	LAEQSGKMSVGLIIGRPYVYLRNDELSSQCRGKGSLLEFSSIRSEDLSRMPSKKLCNFTRVYMGSTEYTFNKNGSMIFLDLSFNQLDSEIPKE
Bra033615	Brassica rapa	BRI1	MKTFPSFFLFVTTLFFSVFSLSLQASSPSQSLYREIHHLISFKNVLPDKNLLPDWSPDKNPCTFHGVTCKEDKVTSIDLSSKPLNVGFTAVASSLLSLAGLESLFLSNSHINGSISDFKCTASLTSLDLSMNSISGPVSTLSSFGSCIGLQHLNVSSNTLDFPGKVSGGLKLSSLEVLDLSSNSLSGANVVGWILSNGCTELKHLSVSGNKISGDVDVSRCVNLEFLDISSNNFSTSIPSLGDCSSLQHLDISGNKFSGDFSNAISSCTELKSLNISGNQFAGTIPPLPLKSLQYLSLAENNFTGEIPELLSGACGTLAGLDLSGNEFHGTVPPFLASCHLLESLVLSSNNFSGELPMDTLLKMKGLKVLDLSFNEFSGELPESLTNLSASLLTLDLSS…	MFKQSGKIAVNFIAGKRYVYIKNDGMKKECHGAGNLLEFQGIRWEQLSRVSTRNPCNFTRVYKGHTSPTFDNNGSMMFLDMSHNMLSGFIPKE
JSZD-411-Bursera-simaruba	Bursera simaruba	BRI1	FSGVTCNGTRVSSIDLSLMHLNTDFHHVSSYLLTLDNLQNLTLKSTNLSGTISFPSGSKCSPFLSSLDLSNNTISCPLSAVSNLGSCSSLKSLNLSGNRLDFSGKESGGLRLSLEVLDLSSNQISGANVVPWILYNGCDELRQLVLKGNKVTGEVDVSKCKNLQVFDVSSNNISTVVPSFGDCLALEHLDISANKFTGDIGRAISACERLTFLNISSNKFTGPIPALSTSNLQYLFLADNDFQGEIPLHLADSCSSLVKLDLSSNKLSGTVPSSLSSCSVXXSFVISTNSFSGELPIETFLTMGSLKELVLSFNDFGGLLPESLSKLTNLETLDLSSNNLSGSIPSNLCEDPKYSLKELYLDNNLFTGSIPASLGNCSQLVSLHLSFNGLTGTIPSSLG…	LFKQSGKIAVNFIAGKRYVYIKNDGSKECHGAGNLLEFAGIRQEQLNRLSTRNPCNFTRVYRGLTQPTFNNNGSMMFLDISHNKLSGSIPKE
TZNS-17731-Canna-sp	Canna sp	BRI1	RSRARSPTRXXXLLQGWGRLGSPCSFAGVSCDGGDRVAAVALQGLPLGVDFRAVLSSILALEGLKSLSLRAVNLTGNIAGARCSGQLEELDLSANVLRGSLADVSALAGACSGLKSLNLSRNYIGVPLTAARDDVVVAGFEIETLDLSFNKISGEGDLKWLLSNLGALHLLDVSGNHISGGLSSTFNCSNLQYLDLSSNNLSGIIGAGVIGGCRSLTSLNLSSNHFTGTLPSDLSSCASLTSLSVSSNNFSGEFPVDILSSMPDLKILELAFNNLNGSLGDSMASMPMLEVFDLSSNRLTGTIPSELCPDRSFALKALYLQNNQLTGGIPESLSNCTKLVSLDLSLNYISGTIPSGLGSLSSLRDLIMWQNLLEGEIPPELSNIRTLKNLILDNNALTG…	LANQSGKIAVGLVTGEPYVYLKNDGNSGCRGTGDLLEFAGVRPEDLDRLSSRQFCNFTRVYKGITQYTFNNNGSMLFLDLSFNQLSGEIPRE
SFZX-7263-Cannabis-sativa-stem-peel	Cannabis sativa	BRI1	LSLSPSLSLSPSIQKPKLFPLSFSNGRKHPALNRNLLLYFNLISIEREATNTKIRKKRKTMKPHSSTAISLLSLLVAIITLLSPQSPLAVASSSAGFSDIQKLLSFKASLPNQTVLSNWLHNQDPCTFNGVTCRGTRVSAIDLTFVYLSTNLSAVYSFLMSLDGLQSLTLKSANLTGSITPFPYGSKCSSLLTSVDLSQNSLYGPISDISYLGSCSSLKVLNLSSNSLEFSAKGSAGLKFGFQTLDLSWNKISGSNVVSWILSRGGCNEMEYLSLKGNKITGSDDGEMSFSGCKKLEHLDLSSNNISLGIPSFGDCLALKHLDISGNRFSGDVARALSSCRNLAFLNLTINLFEGPVPNVPMENLQFLLLADNKFSGGIPESLFDSCSTLLELDLSVNE…	LFKQSGNIAVNFMTSKTYVYIKNDGSKECHGAGNLLEFAGIRPEQLNRISTRNPCNFTRVYRGSIQPTFNHDGSMIFFDLSHNMLSGSIPKE
Carubv10004010m	Capsella rubella	BRI1	MKTFASFFLYVTTLFFFSFFSLSFQASSPSQSLYREIHQLIGFKNVLPDKNLLPDWSSNKNPCTFDGVTCRDDKVTSIDLSSKPLNVGFSAVASSLLSLTGLESLFLSNTHINGSISGFKCSASLTSLDLSRNSLSGPVTTLASLASCSGLKFLNVSSNTLDFPGKVSGGLKLNSLEVVDLSSNSLSGPNIVGWVLSDGCGELKHLAISGNKISGDVDVSRCLNLEFLDVSSNNFSTGIPFLGDCSALQHLDISGNKLSGDFSRAISTCTQLKSLNVSGNQFAGPIPSLPLKSLQYLSLAENKFTGEIPEFLSGACDTLTGLDLSGNDFHGTVPPFFGSFSLLESLALSSNNFSGELPMDTLLKMRGLKVLDLSFNEFSGELPESLTNLSASLLTLDLS…	MFKQSGKIAANFIAGKRYVYIKNDGMKKECHGAGNLLEFQGIRAEQLNRVSTRNPCNFTRVYGGHTSPTFDNNGSMMFLDMSYNMLSGYIPKE
Cpapaya_evm.model.supercontig_72.20	Carica papaya	BRI1	MTPPTPFSLFFLFFFSIFLSLSATKDSETHLLISFKASLPNPSVLPDWLPDHDHCTFYGVTCRQNTVSSIHLSSILLSVDFRSVASTLLTLQHLDTLSLPSANLSGTIYFPSGSNCGSLLTTLDLSFNSLSGPLSSLSSLASCSNLRSLNLSNNLLLSSARDSGALTLPRLQLLDLSHNKISGTGVVSSVLDVGCADLRHLNLKGNRITGEVNVSNCSVLEYLDLSSNNFSVPIPSFGDCLVLEYLDISANKFSGEVTRAISSCSQLTFLNLSSNQFTGPFPTLPANNLQFVSLAYNDFQGEIPPSLADACSSLTELDISNNKLSGTIPSSFRSCSSLESLDISVNSFSGELPVETLLEMSNLKELVLSFNEFTGALPDSFSTLSGLEILDLSSNNLSG…	LFKQSGKIAANFIAGKKYAYIKNDGSRACHGAGNLLEFAGIREEQLNRISAWNPCNFTRVYRGLTQPTFNNNGSMIFLDISYNLLSGSIPKE
NHUA-78743-Castanea-crenata	Castanea crenata	BRI1	MKTFSSFSLFLLSLTFLSLQASQGSTTPSSYKDTQQLLNFKASVSNPTLLSNWLPNQNTCYFTGITCKDSLVSSIDLSFTHLGTNFSLVSTFLLSLDHLETLVLKDINLTGTISFTKCNSFLTTLDLSLNSLSGSLSDISNFGSCSSLNSLNLSNNGLDSSSLKGSPRLNLEVLDLSNNKLSGPTVITWLFRSSCNGMKRLALKGNKLTGEIGPTLATCETLNYLDLSSNNFSVVVPSFGECLALEYLDISANKFFGDISHSLSSCHSLRFLNISSNPFGGSIPVLPVQNLQSLFVADNELHGEIPPWLSTACSNLIQLDLSTNNLSGTVPSGFGACSSLESLDISENKFSGELPIDIFTKMGALKKLFLSFNGFSGVLPDSLSQLVKLETLDLSANNF…	LFKQSGSIAVKYLSQKTYVYIKNDGSKECHGAGNLLEFAGIDHEQLNRISTRNPCNFTRVYEGKLQPTFYHNGSIIFLDISHNMLSGSIPKE
SIBR-8388-Celsia-arcturus	Celsia arcturus	BRI1	MNNSMMKADNNLFFLLYYYCHRHFLFAVVFLFFVSLCSSIAAVENNPINDSQQLISFKNSLPNPDSLPTWRPQAPPCNFHGVFCKNSNITSIDLSNYSLNVDFCVVATFLLSLRNLESLTLKNSNISGSISPVSSRISCTSSLNSLDLAENVISGPVTDIQVLGMCSGLVSLNLSKNSMDAFVKEGSRSFGISSLHVLDISYNNISGDGVVSWLLSSSFAELQYLSLKGNKIDMLPDQFNFKNLMYLDLSINNISSSKFPLFNDCTSLQHLDLSSNKFSDEIGNSLSLCGNLSFVNLTNNQLTGLFPKVPSGNIQFLYLQGNNFQGVFPGDLSDLCTTLVEMDVSYNNLTGTLPESLSSCSGLQVLDISGNNFSGELPVETLLKLSNLRTLVMSFNNFM…	LSKQSGKIDVALLTGKSYVYIKNDGSKQCHGAGNLLEFGGIRQEQLNRISTRHPCNFTRVYKGITQPTFNHNGSMIFLDLSYNKLEGSIPKE
KYAD-965-Celtis-occidentalis	Celtis occidentalis	BRI1	MKPHSSSSTTSTTTTIFSLSLLVAITTLLSLQSPALAAAGGGSGGGGSSDTQKLISFKLSLPNKTLLHNWVPNQDPCTFNGVTCSDGNRVSAIDLSSIYLSTNLSAVFSYLMTLEALESLTLQSANLTGSITAPFVPYGSKCGSLLASVDLSQNGLYGPIWDISNLGSSCSSLKTLNLSSNLLDSSASAASGGLRAGFRVLDLSFNKISGSNVVSWILSRGGCNEMGYLSLKGNKITAGAGDGDMSFSGCKKLEHLDLSSNNFSLGIPSFGDCLALKHLDISGNKFSGDVSRALSGCRSLAFLNLTSNVFEGPIPNVPMGSLRSLLLAENRFRGGFPGTLFHSCLSLVELDLSGNELGGAIPDALTACSSLESLDLSKNDFTGELPMSTFMKLSSLKAL…	LFKQSGKIALNFITSKTYVYIKNDGSKECHGAGNLLEFAGIRQEQLNRISTRNPCNFTRVYRGSVQPTFKHEGSMIFFDLSHNMLSGDIPKE
NUZN-60772-Cercidiphyllum-japonicum	Cercidiphyllum japonicum	BRI1	MKPFYSSQNLFFLYHFFSLLSLNSLSLHASPSPLSGSSKDAQQLLKFKATLPNTTLLPNWLPNQNPCYFTGVSCKDTRVSSLNLSYFPLSTEFHFVASFLFILENLESLSLKSTNLTGTISTLSGSQCSPSLLDIDLSNNGLTGSLKDLSSFTSCSHLKSLNLSTNFLEFPKPDSTGLRLNSIESLDLSYNRISGANVVAYIVSGGCSELKQLSLKSNKVTGNIPISNCKSLEFLDLSSNNFSTAIPSFGDCLSLQHLDLSSNKFRGDIGDALVACQQLIHLNLSSNQFSGPIPSLPSGKLQYLFLSANDFQGGIPPRISDACSTLLQLDLSSNNLSGMVPSSLGSCSSLVYINISSNNFTGELPIETLIKMTNLKKLLLSYNNFIGALPDSLSKLTNL…	LSKQSGKIGVGLVNTGKRYSYIKADGSKECHGAGNLLEYAGIRPEQLNRISTRSPCNFTRVYGGGIQPTFNQNGSMMFLDLSYNMLSGNIPKE
RHAU-11560-Chamaseyce-mesebyranthemum-2-samples-combined	Chamaseyce mesebyranthemum	BRI1	MKTHFPNFLLFSLLFSFPFLSLENRDVENLMSFKNALVNSTGLKDWIPNLGSACDFTGVSCDQKTRRVSSIDLSSFTLSSDFRFVAAFLLPLDKLRYLSLKSANISGSISFPPRSKCSSSLSSLDLSQNLISGPLSDLANLGVCPSLISLNLSYNSLDFSGKTSGLKLSFKALDLSFNKIFGSDVLPFLLAGGCNQLEILSLRGNKVSGDIAAVSSCSSLKVLDLXXXNNFSVRLSSFGDCSSLEHLDVSSNEIYGDLGDAIGNCGSLKFVNVSKNQFSGGIPAIPTGKLKFLYMGENHFEGEIPLHLLESCATLVELDLSFNNLSGFFPVSFAACSSLESLDLSLNKFSGKFPIDTLLEMRSLKMIDFSYNRFTGGLPDSISKFASLETLDLSANNFT…	LFEQSGSIKVNFVTGKKYAYLKNMKSDECHGEGNLLEYAGIRQGQLGKIATRHPCNFTQVYKGLTQPTFNDNGSMIFLDLSYNMLSGNIPKE
XMVD-53308-Chelidonium-majus	Chelidonium majus	BRI1	SDISNLGSCSNLKILNLSSNLISSSVGKEDSGGLKLDLQTLDLSFNRISGENVLPWITSGGCSELKYLDLEGNKITGDIPVSNCRSLEYLDLSSNNFTGKFPSFGNCAALSHIDLSENKFNGDIGDGLSGCKFLTSLNLTSNEISGKIPSLPSKNMEYLLLSSNSFQGEIPLQLGDSCKTLLELDLSSNHLYGTLPTNLGSCSSLEHFNLSSNNFSGEFPTDTLVQMTSLKKLVLSFNNFVGELPDSLSKLKNLEMLDLGSNNISGLIPSGLCQDPKNSLQELYLQNNMFTGSIPATLSNCSQLISLDLSFNYLTGTIPSSLGSLTKLRDLIMWLNQLTGEIPAELSNIRTLENLILDNNGLTGTIPSGLSNCTNMNWISLSSNLLSGEIPAWIGKLGK…	LSKQSGNIAVGLITGKRYVYLKNDGSPDCHGAGNLLEFAGIRPEGLNRVPTRHSCNFTRVYKGNAQYTFNNNGSIIFLDLSYNKLGGSIPKE
ZBVT-6387-Chrysobalanus-icaco	Chrysobalanus icaco	BRI1	GTQAIPTFVLLSLSLSLFLSSVKTPARKRKMGKTMGSHFSLLLLSVTCLSLQLFLPAVSPARTFTTSSSSSSSSSSAAAANRDAQVLISFKATLSNPSLLPNWLPNQKPCGFNGVKCKDQNRVSSIDLTSIPLGTDFHSVAAFLLTLDSLESLVLRSANISGSVSFPSGSYKCSSVLASLDLSHNNLSGPISDIASLTSCPALKYLNLSVNFLDFSVKEKSGGLRLGLESLDLSFNDKFSAPNFLPFLLSGGCNELKLLALKGDRISGDVDFSGCKNLQYLDISSNNFSSAVPTFGDCLALEHLDISANKFYGDLGHAIGSCSKLNYLNASTNQFAGPIPELPTGYLRVLSLSSNHFVGPLPLYLTDACPGLVELDLSSNNLSGPAPSSLASCTSLESL…	LFKQSGKIAVNFITGKRYVYLKNEKSDRCHGAGNLLEFAGIRPEQLDKIASRHPCNFTRVYGGHTQPTFNDNGSMIFLDISYNMLSGSIPKE
ANPC01009860.1	Cicer arietinum	BRI1	MKPLYITTTTTSLFLLLSLFLLHLSPSHSSSQKDPTTSQLINFKETLPNPSLLHDWLPNQNPCSFTGITCNQTTLTSIDLTSIPLNTNLTVITTYLLTLDHLQILTLKSTNLTSSPISLSHFFKCSSSLTTIDLSLNTFSGPFSQFTFLSSCSALQSLNLSNNLLEFDSPKWRLSSTLQALDLSYNKFSGPNFFPWIFNHELQLLSLRGNKITGETDFSGYTKLRYLDISSNNFSVSIPSFGDCSSLQHLDLSANKYFGDITGTLSPCQNLLHLNLSGNQFTGPVPSLPSGSLQFLYLAANHFAGKIPARLASLCSTLVELDLSSNNLTGPIPGEFGACSLLKSFDISSNKFAGELPMEVLTEMKNLKDLAVAFNHFVGPLPVSLSKLTGLESLDLSSN…	LFKQSGKIAVNFISGKTYVYIKNDGSKECHGAGNLLEFAGISQQQLNRISTRNPCNFTRVYGGKLQPTFNHNGSMIFLDISHNYLSGTIPLE
BCGB-9045-Cinnamomum-camphora	Cinnamomum camphora	BRI1	MRGRASSRTSTTSSSSMASSLLLLLLFLPISFLSLSATAEIAAGASMDVQQLLSFKSKLQNPQTLQSWQPNQNPCNFSFVSCQDSRVSAIDLSFVPLHADLSYVSSYLLSLEKLERLSLKSTNLTGNLIAASDSPCGKLLIELDLAENGLLGEVSGISSLSSCSGLKSLNLSSNGLEFSGGGADLSSGGRPPCVQVLDLSFNKISGGGVLPWIFSGGCTELQYLNLAKNGITGEIPALGGGGKGLVHLNLSSNGFSGEIPQRFVTDACLSASIVELDLSFNNLSGTLPPDFASCLSLESLNVSRNYLSGGFPAKALTSMKNLKKLILSYNNLTGLLPRTLSVIGSLELLDLSSNSILGSIPSELCQDPNNSLKELYLQNNRFTGAIPSALGNCSQLISL…	LSRQSGKIAEGLVTGKKFVYLKNNPSVNCHGAGNLLEFAGIRQEQLNRVPRVSCSTRIYTGLTRYTFKNNGSMIFLDLSYNQLEGSIPKE
Cla008479	Citrullus lanatus var lanatus	BRI1	MIPSFPSSSNSFLRVFFFFVSLTLLSFSASSVTPSSSSHGDTQKLVSFKSSLPNPTLLQNWLSNADPCSFSGITCKETRVSAIDLSFLSLSSNFSHVFPLLAALDHLESLSLKSTNLTGSISLPSGFKCSPLLSSVDLSLNALFGSVSDVSNLGFCPNVKSLNLSFNSFDFPLKDSAPGLKLDLQVLDLSSNRIVGSKLVPWIFSGGCGNLQHLALKGNKISGEINLSSCNKLEHLDISGNNFSVGIPSLGDCSVLEHFDISGNKFTGDVGHALSSCQQLTFLNLSSNQFGGPIPQFASSNLWFLSLANNDFQGEIPVSIADLCSSLVELDLSSNSLIGALPTALGSCSSLQTLDISKNNLTGELPIAVFAKMSSLKKLSVSDNKFFGVLSDSLSQLAI…	LFRQSGNIAVNFITGKSYAYIKNDGSKQCHGAGNLLEFSGIRQEQVNRISSKSPCNFTRVYKGMTQPTFNHNGSMIFLDLSHNMLSGSIPKE
Ciclev10024737m	Citrus clementina	BRI1	MKAFSLLFLVFSSFISLSLLASASSPNKDLQQLLSFKAALPNPSVLPNWSPNQNPCGFKGVSCKAASVSSIDLSPFTLSVDFHLVASFLLTLDTLETLSLKNSNISGTISLPAGSRCSSFLSSLDLSLNILSGPLSDISYLGSCSSLKFLNLSSNLLDFSGREAGSLKLSLEVLDLSYNKISGANVVPWILFNGCDELKQLALKGNKVTGDINVSKCKNLQFLDVSSNNFSMAVPSFGDCLALEHLDISANKFTGDVGHAISACEHLSFLNVSSNLFSGPIPVASSASNLQYLILGYNEFQGEIPLHLADLCSSLVKLDLSSNNLSGKVPSRFGSCSSLESFDISSNKFSGELPIEIFLSMSNLKELVLSFNDFTGALPDSLSNLTNLETLDLSSNNLS…	LFKQSGKIAANFIVGKKYVYIKNDGSKECHGAGNLLEFAGIRAERLSRISTRSPCNFTRVYGGHTQPTFNHNGSMMFLDISYNMLSGSIPKE
orange1.1g046275m	Citurs sinensis	BRI1	MKAFSLLFLVFSSFISLSLLASASSPNKDLQQLLSFKAALPNPSVLPNWSPNQNPCGFKGVSCKAASVSSIDLSPFTLSVDFHLVASFLLTLDTLETLSLKNSNISGTISLPAGSRCSSFLSSLDLSLNILSGPLSDISYLGSCSSLKVLNLSSNLLDFSGREAGSLKLSLEVLDLSYNKISGANVVPWILFNGCDELKQLALKGNKVTGDINVSKCKNLQFLDVSSNNFSMAVPSFGDCLALEYLDISANKFTGDVGHAISACEHLSFLNVSSNLFSGPIPVGYNEFQGEIPLHLADLCSSLVKLDLSSNNLSGKVPSRFGSCSSLESFDISSNKFSGELPIEIFLSMSNLKELVLSFNDFTGALPDSLSNLTNLETLDLSSNNLSGAIPHNLCQGPR…	LFKQSGKIAANFIVGKKYVYIKNDGSKECHGAGNLLEFAGIRAERLSRISTRSPCNFTRVYGGHTQPTFNHNGSMMFLDISYNMLSGSIPKE
MELO3C007457	Cucumis melo L	BRI1	MIPFFPSSSNSFLTFFFFFVSLTFLSFSVSSVTPSSSSSSSSSHGDTQKLVSFKSSLPNPSLLQNWLSNADPCSFSGITCKETRVSAIDLSFLSLSSNFSHVFPLLAALDHLESLSLKSTNLTGSISLPSGFKCSPLLSSVDLSLNGLFGSVSDVSNLGFCSNVKSLNLSFNAFDFPLKDSAPGLKLDLQVLDLSSNRIVGSKLVPWIFSGGCANLQHLALKGNKISGEINLSSCNKLEHLDISGNNFSVGIPSLGDCSVLEHFDISGNKFTGDVGHALSSCQQLTFLNLSSNQFGGPIPSFASSNLWFLSLANNHFQGEIPVSIADLCSSLVELDLSSNSLIGAVPTPLGSCSSLQTLDISKNNLTGELPIAVFAKMSSLKKLSVSDNKFSGVLSDSL…	LFRQSGNIAVNFITGKSYAYIKNDGSKQCHGAGNLLEFAGIRQEQVSRISSKSPCNFTRVYKGMTQPTFNHNGSMIFLDLSHNMLSGSIPKE
Cucsa.101450.1	Cucumis sativus	BRI1	MSSLKKLSVSDNKFFGVLSDSLSQLAILNSLDLSSNNFSGSIPAGLCEDPSNNLKELFLQNNWLTGRIPASISNCTQLVSLDLSFNFLSGTIPSSLGSLSKLKNLIMWLNQLEGEIPSDFSNFQGLENLILDFNELTGTIPSGLSNCTNLNWISLSNNRLKGEIPAWIGSLPNLAILKLSNNSFYGRIPKELGDCRSLIWLDLNTNLLNGTIPPELFRQSGNIAVNFITGKSYAYIKNDGSKQCHGAGNLLEFAGIRQEQVNRISSKSPCNFTRVYKGMIQPTFNHNGSMIFLDLSHNMLTGSIPKDIGSTNYLYILDLGHNSLSGPIPQELGDLTKLNILDLSGNELEGSIPLSLTGLSSLMEIDLSNNHLNGSIPESAQFETFPASGFANNSGLCGY…	LFRQSGNIAVNFITGKSYAYIKNDGSKQCHGAGNLLEFAGIRQEQVNRISSKSPCNFTRVYKGMIQPTFNHNGSMIFLDLSHNMLTGSIPKD
OYLU-19921-Curcuma-olena-B	Curcuma olena	BRI1	DLELLVAFRASVPNPEILPSWSGQAPCSFAGVACDAEGRVAAVDLRDVHLNAEFGAVSSSLLSLGGLRRLALHDVNLTGSIADAGAARCGGLLSELDLSANGLRGSLSDARALAELCSELKSLNLSGNSVGGVIPPSAGSATGFGPLQTLDLSFNKVSGQDDVRWLFSRLAGLRRLDLVGNRLNAGIPAISNCSNLQHLDLSAAGLIGKLGEGVLGGCQSLLYLNLSSNHLVGTLPSDLSSCSSLTSISLSNNNFSGELPMATFAAMPNLKSLELAFNSFGGDLSNSIADLPQLQVLDLSSNNLSGPIPSGLCANPSFALEELYLQNNHFSDSIPDSLSNCTNLSLDLSLNYISGSIPASLGSLSSLRDLIMWQNLLEGEIPAELSAIRTLENLILDNN…	LAKQSGKIAVGLVTGKRYVYLRNDGISDRCRGTGSLLEFAGIRQEDLNRLPDHQFCNYTRVYMGSMGYTFNNNGSMIFLDLSFNQLTGEIPME
OYLU-5797-Curcuma-olena-B	Curcuma olena	BRI1	VKYKNGVTLLGLQFYWFCSCAVCSLQNPSTLSNGKLDHAMAGEHRRRSSSSSSLVCLALLVCFAAAVGASGAGDLELLMSFKGAVADSQSLQSWDSLRSPCSFAGVTCDSSGRVAALALQRVPLVVDFRAVSSSIFSLEGLRRLSLHDVNLTGTLSGDVCGRQLVELDLSGNGLRGSLADVFTFAAACAGLKSLNLSRNSFGNEPTAAGNAPVVAALEIETLDLSFNKLSEEYELRYLLSDLGTLRRLDLVGNRLSGGLPSVVNCSYLQHLDLSSTGLSGEVAADVFTDCRSLTYLNLSANHFTGGLPSSLSSCASLTTLSLSGNNFSGEFPADILASLPNLSVLELAFNNLSGSLGNSIATMPNLEVFDLSSNMLTGAIPLELCPNHRFALRVLYVQN…	LAKQSGKIAVGFLGTGEPYVYLKNDGTSGCRGTGDLLEFGGVRPEDLDRLPSRHFCNFTRVYKGITQYTFSNNGSMLFLDLSFNQLDGEIPKE
OYLU-5798-Curcuma-olena-B	Curcuma olena	BRI1	TTGDAMEGVHRRRSSFSSSLLCSVFLVCLGLAVGASGAGDLELLLSFKGAVGNPQSLQSWDRIRSPCSFTGVTCDSGGRVAALALQGVPLVVDFRSVSSWILSLEGLQSLSLQAVNLTGTLSGDICGSQLVELDLSGNGLRGSLADVFSFAAVCAGLKSLNLSRNSFGISPATAGNAPAFSALEVETLDLSFNKLSDESELKLLLSNLGALRRLDLVGNRLSGGLPSVVNCSYLQHLDLSSTGLSGEVGADAFIDCRSLTFLNLSANHFIGRLPSSLSSCDSLTSLSLSGNNFSGEFPDDILTSLPNLRILELAFNNLSGSLENSITTMHSLEVFDLSSNMLTGAIPPELCPNGFALRALYLQNNQLTGGIPESLSNCTKLVSLDLSLNYITGTIPPGL…	LAKQSGKVAVGFLGTGEPYVYLKNEGNSGCRGTGDLLEFGGVRPEDLDRLPSRHFCNFTRVYKGITQYTFSNNGSMLFLDLSFNQLDGEIPKE
EHNF-10271-Dillenia-indica	Dillenia indica	BRI1	AQKKQLGKIQSSKTMKRLHLVLTIFALLTIPLTLSDSFPSSSSSLIPKDTQQLLAFKASLPNPNVLQNWQTNQNPCLFSGITCKNSKVSSINLDSVSLSSDFHLVSTYLLSLDSIESLSLKSANISGFLTPTSESSIRCSEVLTELDLSNNALSGSISSISTLLQCSSLSSLNLSGNSFDFSSVQGKTGLIHNFSSIDLSYNHLSGPNFVSWLLFGGCASLKYLNLRGNRVSGDVSLSSCTSLEYLDLSANNFSSKLPNFGDCMSLKHVDLSSNKFYGQISDGLSLCNKLSLLNLSSNKFSGAIPSLNGENLQFLYLGNNAFGGELASGFGDAYSSLVELDLSMNQFVGMLPNSLSSCSSLESLDVSSNNFSGEFPTQTFLEMTILKKLSLAYNYLVGN…	LSEQSGIIAVGLVGKRYAYVRNDGSKECHGAGNLLEFSGIRDDQLSRIPTKSCNFTVVYRGKTQPTFNHNGSMIFLDLSYNMLEGSIPKE
WKSU-4562-Drimys-winteri	Drimys winteri	BRI1	FQNPSMEFLLFFFLLSIYKARASSITGGALMDSKQLISFKGTLQNPLVLDNWEPNSNPCYFNGVSCNKDSRVSALNLSSRILGSDFGSVSSFLLSLEYLESLKLGSVNLTGNLSASNSRCSKLLTELDLSSNRLSGPISDISSLISCSSLQSLNLSGNSFDFSTKDSGLRLPLQSLDLSFNKISGENVVQWLLSSGCKDLKHLDLEGNNIGGIIPVSSCPNLQYLDLSSNNFSGQIPLFGDCKALQYLDLSANKFSDEIGIRIAGCTRLSFLNVSHNYFSGKIPSFSSGSLQQLVLSANSFNGEIPSQLAGGCGALIHLDLSSNNLSGTLPTDFASCTLLESIDLSDNSFSGEFPFEILSSISTLKMLTLSYNNLSGGLPYSISNLTNLELLDLSSNGI…	LAKQSGKIAVGLVEGKITFVYMKNDGSSDCRGAGNLLEFSGIRSDQLNRVPTRHSCNFTRIYMGKTQYTFNNNGSMIFLDLSYNQLEGSIPKE
ASJS01017667.1	Elaeis guineensis Jacq	BRI1	MSERERDLDGPSMDFLPLLLLLLLLFSGVASSDAGDLELLMSFKRSLPNPQVLQNWDPSQNPCSFACVSCKAGRVAGVALQSVALSTDLRSVSSYLVTLGSLESLSLRSANLTGNISAAASRCGSQLAVLDLAGNGLGGSVADVLNLAAACSGLRSLNLSGNSIGIPSAGKNPFGSGGFSLEVLDLSHNKISDETDLRWLLSSLGLLRQLDLSGNRITGGIPAMSTCSGLQHLDLSANELAGAVGVGVFGGCRSLSYLNLSANHFTGILPSDLFSCSSLASLSLSNNNFSGEFPFETLVSSMPKLKTLELSFNNFSGPLPDAVSKLSMLELLDLSSNGFSGSIPSALCQSYETGLKELYLQNNRFAGRIPESLRNCSKLVSLDLSFNYLSGAIPATLGS…	LSRQSGNIAVGLVTGKRYVYLRNDGSSECRGSGNLLEFAGIRPEELNRLPSRRFCNFTRPYMGSTRYTFNNNGSMIFLDLSYNQLVGDIPRE
ASJS01022749.1	Elaeis guineensis Jacq	BRI1	MDSLLLSFLVLSVLFRPGAASPSEDLELLISFKGSLPDPKILPSWRPGGNPCFFAGVYCKGSRVVAVALDRLPLSTDLRSVASTLFAMGYLESLSLAFVNLTGTIGSAAGFRCGGRLTGLDLAGNRLVGSVADVSVLVTSCARLRSLNLSSNAVGTSTAGNAPSGGVFLLQTLDLSFNKISAETDLRWLLSGSDIKLLDLAGNQLSGMIPAIPNCSALYHLDLSSNHLSGEIGAGIFSQCRNLVFLNLSSNHFSGSFPGDLSSCSSLESISLSGNNFSGEFSVEALTSMPNLRRVELAFNNLTGSLSDSVSNLVKLELLDLSSNGLSGPIPSGLCQTGGPSLKELYLQNNAFTGSIPASLGNCSMLVSLDLSFNYLTGTIPSSLGSLSKLRDLIMWQNL…	LAKQSGKVAAGLVTGKRYVYLRNDGSKECRGAGNLLEFAGVRPEQLGRLPSWRSCNFTRVYMGRTQYTFNNNGSMIFLDLSYNELEGQIPKE
THHD-14659-Elaeocarpus-sylvestris	Elaeocarpus sylvestris	BRI1	MRPLFASNSHLCLLLLSLTFVSLQASSSYSVNKDTQQLINFKASLLNPTLLQNWLPNQNPCAFTGVTCKETRVSSIGLSFIGLSTDFRFVASYILTLENLETLSLISTNVSGSISFPSGSKCSSLLTTLDLSQNSLSGSLSDLSNLGSCSNLKSLNLSSNNLSSNNLDFSGKETTGLKLSLEVLDLSLNKIAGANVVPWIISSGCNDLSHLALKGNKITGDINVSNCKNLQFLDVSLNNISMNIPSFGDCLALKYLDISGNRFFGNLGQAISSCGKLNFLNVSSNQFAGSIPVLPSTSVQSLSLADNKFEGQIPLHLADACSGLVKLDLSLNKLNGTVPSSFSSCSLLEYFNASINDLSGELPIQTFFSMSNLKKLDLSFNDFTGNLPDSLSKLTNLES…	LFKQSGNISPTSIAGKRFAYLKNDGSKQCHGAGNLLEFAGIRPEQLSRISTRSPCNFTRVYNGHTQPTFNYNGSMMFLDISHNMLSGSIPKE
PZAP-14482-Eleusine-coracana-flower	Eleusine coracana	BRI1	AACAGLRALNLSGAAVGASKPTSTNTNGVGSGFAALDSLDLSGNKISGDADLRWMVAAGAGAVRRLDLSDNKISGALPDLANCSGLEHLDLSGNLIDGEVAAGALSDCKGLKTLNLSGNHLVGAFPPDVAALPSLLALNLSNNNFSGDLPADAFTNLPHLAVLSLSFNHFNGTVPDTLAALPELEVLDLSSNTFSGSIPSSLCRDPNAALRMLYLQNNYLSGAIPDSVSNCTNLESLDLSLNLINGSLPASLGGLGNLRDLILWQNELEGEIPPSLASMHMLEHLILDYNGLTGAIPLELAKCKELNWISLASNRLSGPIPSWFGQLSNLAILKLSNNSFSGPIPPELGDCQSLVWLDLNSNQLNGSIPPELAKQSGKMNVGLVIGRPYVYLRNDELSS…	LAKQSGKMNVGLVIGRPYVYLRNDELSSECRGTGSLLEFTSIRSEDLSRMPSKKLCNFTRMYMGNTEYTFNKNGSMIFLDLSFNQLDSEIPKE
RPPC-73684-Erythroxylum-coca	Erythroxylum coca	BRI1	MRTHFSILLLSLTFLSLRASPVAPPFTSKDKDTQNLINFKASVRNHSLLQSWLPNQNPCSFYGVKCQETNRVSSVDLRDIPLSTDFYSVATFLLSLDNLESLSLVSVNISGSISFPSGSKCSSVLSNLDLSQNALSGPISQLASFGSCPALKSLNLSSNALDFSVKDKSSGLKLRLESLDLSLNRISGSEAVPFVLYGGCNELKLLSLKGNKVSGGMDVSNCKSLQYLDVSSNNFSMTVPSFGDCLALEHLDISSNKFSGDLGRAIGSCAQLSFLNVSTNQFSGPIPALPTGKLLFLSLAGNDFHGEIPLHLEDACPGLVALDLSSNNLSGSVPPGFASCNSLESLDISSNNFTGELPVATFLKMSSLQILDLSYNGFVGGLPDSLSKLTSLKTLDLSS…	LFKQSGNIAVNFITGKRYVYLKNEKSELCHGEGNLLEFAGIRAERLDRISTRHPCNFTRVYGGHTQPTFNDNGSMIFLDLSYNLLSGSIPKK
Eucgr.I00303.1	Eucalyptus grandis	BRI1	MTHLSLLLFPLVFLSLHRPAAAASSPSSFSAANADSQQLIDFKNTLKDPSLLPTWLPNQDPCAFTGVSCKSSRVASIELANLGLSTDFRSVSFHLLTLGSLESLSLTSANIGGALAFPSGSKCSAVLSSLDLSGNALSGPISDIASLGPCQNLKVLNFSGNNLNNSGQESATGLKGLESLQVLDLSFNKISGSNVNVSWVLSGGCGAMTHLSLRGNKLTGDVDVSGCNKLQYLDISQNNISVSVPSFGDCSALEHLNASSNRFYGDIGRALSACSQLSFLNLSNNHFSGLIPSLPTKNLQFLYLSGNGFQGEIPPSLVDACPGLVELDLSQNNLTGVIPASFSSCDALQSIDLSNNNYTGELPMDLFMQMGKVRKLALSFNHFTGGLPESLSNLTLLET…	LFKESGSIEVKLNNDKRYAYIKNDGSKGCHGAGNLLEFAGIRPDQLTRISTRNPCNFTRVYKGVIQPTFKNNGSMIFLDISHNMLSGSIPKE
QTJY-16775-Euptelea-pleiosperma	Euptelea pleiosperma	BRI1	SVSDILSLASCSSLKSLNLSRNFIGFSIGAKDFGGLRLDLQSLDLSFNQISGQDVVPWLLSGGCTELKYLDLAGNNISGNIPVYNCRSLEHLDLSSNNFSGGIPSFGDCTTLQHLDLSANKFSGDIGVGLVGCQHLSFLNLSYNKFSGKIPSLPSRSLQYLLLFSNNFQGEIPLQLGDACSTLVELDLSSNNLYGMVPSNLGSCSSLESINISNNNFSGEFPTETLVNITSLKNLVLSYNNFVGVLPDSLWKLKNLELLDLSSNNFSGLIPSRLCQYPKKSLKELYLQNNLFMGTIPATLSNCSQLVSLDLSFNYLTGTIPSSLGSLSQLRDLRMWLNQLHGDIPEQLMYIRTLENLILDNNRLTGTIPSGLSNCTNLNWISLSTNQLTGEIPGWIGRL…	LSKQSGKIAVGLITGKSFVYLKNDMSIDCRGAGNLFEFAGIRQDGLNRVPTWGSCNFTRAYKGLTRYTFNNNGSMIFLDLSYNMLEGSIPNE
SVVG-10920-Fagus-sylvatica	Fagus sylvatica	BRI1	MKTFCPISYSHFFLLLISLTFLSLQASSNKDTQQLISFKSNLPDPTVLFNWLPNQNPCTFNGITCKASFVSSIDLSNTSLSTNFSLVSTFLLSLDHLESLALRYTNLTGTISFTPGSKCSTFLTTLDLSRNNLFGSLSDLSNLGSCSSLKSLNLSYNSLDSSSIKDLPSLNLEVLDVSFNKLSGPNVIPWLFHSGCNGMQHLDLKQNRLTGEIEPSLATCETLQYLDLSSNNFSADVPSFGDCLSLEHLDISANKFFGDISHQISLCHKLSFLNISSNLFLGYIPVLSVQNLVSLSLANNHFYGEIPTWLSTACSSLIELDVSVNNLSGTVPSVFSTCSYLESLNISENNFSGELPIEVFTKMGNLKKLFLSFNDFSGLLPDSLSQLVKLETLDLSSNN…	LFKQSGSIGVKYLSQKTYVYIKNDGSKECHGAGNLLEFAGIRHEQLNRISTRNPCNFTRVYAGKLQPTFYHNGSMIFLDISHNMLSGSIPKE
EDHN-55345-Ficus-religiosa	Ficus religiosa	BRI1	NKSLKEQLLLALCFSISLFLSLLLSNGGSQALNQTPTPPPNSSCQNNRVDKHKQTHAKGNSEKEMKPLYLHHLLFAVVTLSLRSAPAAGAGSGAGNQLLSFKAALPDPSVLQNWVPNQDPCLFNGVKCDGARVSAIDLSFLSLGTNLSVVSSFLFSIDGLETLVLKSANLSGSISLPAGSKCGSFLAAVDLSQNSFSGPISDLSSFASCLALKSLNVSTNFLDFSLKDKDLSGGLRLSLKVLDLSYNKISGSNVVPWILYRSNCNEMNYLSLKANKITGEMSFAGCKRMEYLDISSNNFSVNIPSFGDCLSLKHLDLSGNKLTGDVSRAISSCGQLVFLNLSSNHFNGPVPSFPMENLEFLSLADNYFHGGIPFSLFDSCTNLVVLDLSVNDLSGSVPE…	LFKQSGNIAVNFIASKTYVYIKNDGSKECHGAGNLLEFAGIRTEQLNRISTRNPCNFTRVYRGNIQSTFNNDGSMIFFDLSHNLLSGDIPKE
YSRZ-4130-Fouqueria-macdougalli	Fouqueria macdougalli	BRI1	MIALSSPHHRKLIFFFFFFLLFLSLKPSAAATLYGDSQQLLSFKASLPNPNPLRDWLPSNYPCNFTGVSCKNSRVSSISLNYVQLNIDFSPVSLFLLSLSSLEFLSLKGSNLTGSVSSVARTQCGGGLSTVDLAGNSLSGPLSDLSSFEVCRSLSSLNLSRNFLDFNLRPKDHSNGLRLKFRALDLSYNKISGNNVIPWLLSGGCSDLEYLSLNGNKISGSVPVSDCKSLGYLDLSANNFTAGFPSFGDCASLQHIDLSSNKFSGDVSASLASCKSVTFLNLTNNKFAGNIPALPGGTMQFLYLSGNDFAGEIPAHLPGSLCSSLVELGLSSNNLSGTIPESLGSCSVLRSLDLSNNNFSGELPIDTLLRMQNLKNISLAFNNFVGNLPDKLSNFTNLE…	LFKQSGNIAVGLLTGKRFIYIKNDGSKQCHGAGNLLEFGGIRQDQLNRILTRHPCNFTRVYGGITQPTFNHNGSMILLDLSHNLLEGSIPKE
mrna21119.1-v1.0-hybrid	Fragaria Vesca	BRI1	MKPHRPVSPPFFLLLLLLLFFLSATPSSSAAYKDSQNLLSFKYSLPKPTLLSNWLPDQNPCLFSGVFCKQTRVSSIDLSLIPLSTNLTVVSTFLMTIDSLQSLTLKTTALSGPVSFPAKSKCSPLLTSIDLAQNTLSGPISTLSNLGSCSGLKSLNLSSNLLDFNVKDSTPFGLSLHVLDLSFNKISGPAVPWILSNGCAELVQLVLKGNKITGDMSVSGCKKLEILDFSSNNFTLEIPSFGDCLVLDRLDISGNKLSGDVANALSSCSHLTFLNLSINHFSGQIPAVPAEKLKFLSLSGNEFQGTIPPSLLGSCESLLELDLSMNNLSGTVPDALSSCASLETLDISGNFFTGELPVETLLKLSKLKSVSLSLNDFVGTLPRSLSKLAHLESLDLSSN…	LFKQSGNIAVNFVASKTYVYIKNDGSKECHGAGNLLEFAGIRQEQLTRLSTRNPCNFTRVYRGILQPTFNHNGTMIFLDISHNRLSGSIPKE
PIYM-15217-Galax-urceolata-2-samples-combined	Galax urceolata	BRI1	MKTLNSPHLLHCCLILLHFFLSLNPSSAATPVGLLRDSEQLLSFKGSLSNSNPLQNWLPNNYPCNFTGITCNNSXXSSIDLSYAQLNTDFSAVASFLFSLPNLETLLLTGTNLTGSVTPVAKTQCSGVLTAVDLAENGLSGPISDLSSFYACSNLSSVNVSTNFFNFNLVGKNYSNGFPLNLAVLDLSHNKISGQNVVPWLLSSGCGGLRYLSLKGNKISGDVSLSGCKNLEHLDLSANNFSTGFPSFGGDCSALQILDLSSNKFSGDVTSSLSTCTSLTLLNLTNNQFAGVIPLPPGGTVKHLYLSGNDFSGEIPAEFAGSICPALVELDLSHNNLSGTVPESLGTCSVLESFDLSNNNFSGELPINTLLMMASLTNISLAFNNFVGALPDLFTNFTN…	LFKQSGNIAVSFLTGKRYIYIKNDGSKQCHGAGNLLEFGGIRLEQLDRISLRHPCNFTRVYKGITQPTFNHNGSMILLDLSYNLLEGSIPKE
Glyma06g15270.1	Glycine max	BRI1	MKALYRSSLLLLFFLSVCSASSSSVPTLQLLSFKNSLPNPTLLPNWLPNQSPCSFTGITCNDTQHLTSIDLSGVPLTTNLTVIATFLLTLDNLQSLSLKSTNLSGPAAMPPPLSHSKCASTLTSLDLSQNALSGSLNDMSFLSSCSNLQSLNLSSNLLEFDSSHWKLHLLVADFSYNKISGPGILPWLLNPEIEHLALKGNKVTGETDFSGSNSLQFLDLSSNNFSVTLPTFGECSSLEYLDLSANKYFGDIARTLSPCKNLVYLNFSSNQFSGPVPSLPSGSLQFVYLASNHFHGQIPLPLADLCSTLLQLDLSSNNLSGALPEAFGACTSLQSFDISSNLFAGALPMDVLTQMKSLKELAVAFNAFLGPLPESLTKLSTLESLDLSSNNFSGSIPTT…	LFKQSGKIAVNFISGKTYVYIKNDGSKECHGAGNLLEFAGISQQQLNRISTRNPCNFTRVYGGKLQPTFNHNGSMIFLDISHNMLSGSIPKE
PEZP-71081-Glycyrrhiza-glabra	Glycyrrhiza glabra	BRI1	MKPLYSRNSLSLLLLLSLSLFIHPRPCWCASSSSSRDPATQLLNFKATLPNPSLLHDWLPNQNPCSFTGVTCNQTTTTITSIDLTSIPLNTNLTVVETYLLTLDHLQVLTLKSTNLTTATSPPPILHSKCSSSLTAIDLSQNTLSRAFSDLSFLASCSSLQSLNLSNNALEFDSSPPRWRLSSALEIIDLSYNKFYGPGVFPWILTPGIRYLALRGNKITGETDFSGYAATLRYLDLSSNNFSVSIPSLGDCSSLQHLDLSANKYFGDIARTISPCKHLLHLNLSGNQFTGPVPSLPSGSLQFLYLATNHFAGQIPSRLADLCPTLVELDLSSNNLSGPVPREFGACTSLEFFDISSNRFTGELPMEVLTEMSSLKDLAVSFNEFTGPLPESLSKLIPS…	LFKQSGKIAVNFISGKTYVYIKNDGSKECHGAGNLLEFAGISQQQLNRISTRNPCNFTRVYGGKIQPTFNHNGSMIFLDISHNMLSGTIPKE
Gorai.007G062800.1	Gossypium raimondii	BRI1	MRPFFALGTYFCPLTLSFIATFLVYVEAVGVSSSYYNSKDSQLLLNFKASLADPSLLQNWVPNGDPCSFDGIKCQDSKVSSIQLSYIPLSTDFHYVAAFLLALENLESISLFKANISGNISFPSGSKCSSSLNTLDLSQNTLSSSLSTVSSLASCSNLKVLNLSSNSLEFAGDESRGLQLSLQVLDMSFNKISGANVVPWILYGGCSELKVLALKGNKITGEIDVSNCKELEFLDLSSNNFSTGIPSFGDCSALEHLDISGNKFSGDIGRAISSCVNINFLNLSSNQFSGQFPTLPASNLQRLYLAENDFQGEIPQYLTQACSYLVELDLSFNNLSGLIPSGFASCTSLESFDVSSNNFTGNLPIGIFQNMSSLKELGLAFNHFSGPLPESLSTLSNLE…	LFKQSGKIAVNFIAGKRYMYIKNDGSRECHGSGNLLEFAGIRSEDLNRISDRNPCNFTRVYGGHTQPTFNNNGSMIFLDLSYNLLSGTIPKE
GRRW-12232-Grevillea-robusta	Grevillea robusta	BRI1	VLQNWQPNQNPCFFTGVTCNSSRVSALDLSFLHLNSEFRFISSFLMKLERLGSLTLKNASINGNLTSPSASRCSELLSELDLSGNYLSGSVTDISSLSSCSGLKSLNLSHNSLIFSVGPRDSGGLRLSFESLDLSYNKLSGPDVVSWILSGGCNELKYFSVAGNKISGNITVRDCRTLEYLDVSSNNFTGEVPSFGGCSALRHLDLSGNQFTGDIGMSLSVCQQLSFLNISSNQFSGNIPSFPSRGLLSLFLSSNNFHGEIPLHLGDACPTLVELDISSNHMHGAVPPNLGSCSSLEYFNLSNNNFSGEFPIDTILQMTNLKKLVLAYNNFNGSLPGSLSMLTNLELLDLSSNNISGSIPPGLCKESKNRLQELYLQNNLFTGAIPATLSNCSQLVSLD…	LAKQSGKIAVALIAGKSYAYLKNDGSSNFHGAGNLLEFAGIRQEGLTRIPTWRQCNFTRIYIGKTAYMFKNNGSMIFLDLSYNTLEGSIPKE
UAXP-19213-Gyrostemon-ramulosus	Gyrostemon ramulosus	BRI1	MITLRSSTSHSYNLFLCLIITLSFFVSLQASPSPLSSPIQQLISFKSALPSPDILHDWTPNQNPCLFTGITCRENRVSSIDLSFIPLSTDFKLVASFLMPLDGLETLSLTSANISGSISGFKCSVTLTSLDLSGNGLSGPLSSLSYMSSCSNLKFLNLSNNFLEFSGKASVGFQLNILESLDLSFNSISGHNIIGWILAGGCRELKHLAIGGNKISGDIDVSKCNNLEFLDVSGNNFSTGLPLFGDCSFLLHLDMSGNKFSGDISRELSACTELRLLNLSSNQFSGPISSLPSNNLQFLSLADNSFHGEIPQSLAGSCSTLAGLDLSGNELSGTIPSFLGSCSSLESLDLSGNNFSGPLPFETLLKMSGLKELVLSFNEFSGGLPDSLSNLTGLETLDL…	LFKQSGKIAANFIAGKRFAYIKNNGSIMCHGAGNLLEFQGIRSEQLTRLSARSPCNFTRVYGGHTQPTFNNNGSMMFLDISYNNLSGSIPKE
LELS-17411-Haemaria-discolor	Haemaria discolor	BRI1	LEPRRRPVRIFLRRXVYAVNLDSTPLNADFSSVSANLLVLDHLEILSVRFSNLTGDIGRASRCGGRLSELSLAGNSLTGTVADVSALASMCSSLRLLNLSGNAVADSGKGAYSFPLLETLDLSFNKISAVADVGRILLAGAGIRFLDLSSNAISGRFDGGVLDGCGNVVVLNLSSNHLVGDLSGDLTYCSSVEALNLSNNNLSGKIPLETLSEISGLRNLQLSFNNLSGELPKSLSNLSKLEVLDFSSNALSGLIPFSFSSSLQELHLQSNLFSGPIPATLSNCSALVSIDLSFNYLTGTIPSTIGSLTLLRDLIMWQNNLDGEIPSNLGQISALENLILDNNGLSGSIPSSLSNCTNLNWISLSSNHFNGEIPSWIGRLENLAILKLGNNSFSGAIPP…	LAKQSGSIAVSFVTGKRYVYLKNDGSKECRGAGNLLEFAGIRPEQLSRLPSHPCNFTRVYVGSTRYTFNKKGSMIFLDLSYNELTGQIPKE
RQUG-9485-Hakea-prostrata-2-samples-combined	Hakea prostrata	BRI1	LSFLHLNSDLRFISSFLMSLERLESLTLKNASIRGNLTSASASRCSELLSELDLSGNYLSGSVTDISGLSSCSGLKSLNLSHNSLIFSVGPRDSGGLRLRFESLDLSYNKLSGPDVVSWILSGGCNELKYFSVAGNKISGNISVLNCRTLEYLDVSSNNFTGEVPSFSGCSALRHLDLSGNQFSGDIGMSLSVCQQLSFLNISSNQFSGNIPSFPSRSLLSLLLSSNNFDGEIPLHLGDACSTLVELDISSNHMHGAVPPSLGSCSSLEYFNLSNNYFSGEFPIHTILQMTNLKKLVLAYNNFNGTLPGSLSMLTNLELLDLSSNNISGSIPPGLCQESKNSLQELYLQNNLFTGALPATISNCSQLVSLDLSFNYLTGRIPSSLGSLSKLRDLVMWLN…	LANQSGKMAVALIAGKSYVYLKNDGSNNCHGAGNLLEFSGIRQDGLTRVPTRRQCNFTRIYIGKTAYIFNKNGSMIFLDLSYNRLEGSIPKE
TNWF-23927-Heliconia-sp-B	Heliconia sp	BRI1	WRRPSDEEAAATNPIAAAMRRKLPLSSSSSSCSLRLLFLLLSFVAIGSGEAGDLELLIAFKASIPNPQILQSWSPGGQSPCSFAGVSCDAGERVAAVALRGLPLSADFRAVSSSLLALGSLQSLTLRAVNLTGTLTDAGGARCGGLLSQLDLSGNGLRGSVVDVHALASGCSGLKSLNLSGNAVGILPAAGAAAAVVGFKLETLDLSFNKISGQDDLRWLFSSLGNLRRLDLAGNRLADGIPAITNCSALQHLDLSGTGLSGEVGVGVLGSCQRLLYLNLSSNHLAGTLPSDVSSCTSLTSISLSNNNFSGELPMDALTSMPNLKILELAFNNFSGSIRDSISKLPQLEVLDLSSNNLTGSIPSGLCPSTGFALKELYLQNNQLTGVIPESLSNCTNLV…	LANQSGKIAVGLVTGKRYVYLRNDGISSQCRGTGNLLEFAGIRAEDLNRLPSHRFCNFTRVYMGSTQYTFNNNGSMIFLDLSYNQLSGQIPKE
TNWF-24654-Heliconia-sp-B	Heliconia sp	BRI1	LSLSLSLRGQRHPLQWWKPYTEETLPDAMGGGELRRSSSSSFLCVACVLCLVVAVGSSDAGDLDLLMSFKTAVANPHLLPSWDPLRGPCTFAGVTCDVGGRVVAVTMQGVPLGADFRAVASSVLALGGLKSLSLRAVNLTGDVAGARSGGLLAELDLSRNGLRGSLADVSSLAAACSGLKSLNLSGNSVGIPPIAAGDGPPVAGFELDTLDLSFNKVSGQDDLPWLLSNLGAVRRLDLVGNRLPGGFPAIANCSYLEHLDLSLSGLSGEIGVGVFGGCRSLTYLNLSSNHFTGTLPADLSSCTFLTSLSLSNNNFSGEFPVETMTSLPYLATLEFAFNDLNGSLGDSITRMPMLEVLDLSSNRLTGSIPLELCPNPGFALRTLYLQNNQLTGSIPESLR…	LANQSGKIAVGLVTGEPYVYLKNDGTSGCRGTGNLLEFAGIRPEDLDRLPSRWFCNFTRVYKGLTQYTFNNNGSMLFLDLSYNQLSGEIPRE
MZOB-16351-Heliotropium-mendocinum	Heliotropium mendocinum	BRI1	MKNHKLYFSVYPVLLFLILVGFHSLGKASPAPTVNGLERDSQQLLAFKASLPNPNQLHNWVPSSSPCSFHGVYCSNSRVSSIDLSNNPLSLDLSSVFSSLLGIQNLESLFLSNTNLTGSVSSVSKAYCGYSLKSLDLAENAISGPVSDIWYLGSCSNLKSLNLSMNSMDPPAREKPKVSTFLQLQVLDLSHNNVSGPDSIAWFLSNDFSELQYLSLKGCKLSGEMFEWNLSNLTYLDLSANNFSTKFPSFTDCSSLQHLDISSNSFYGDFGASLSSCESLSFLNVTNNQFSGAIPSLPPSGSMKFLYLSRNDFQGAFPQHVVDWCTNLVELDVSFNNLSGMVPEGLGECSVLELLDISNNNFSGELPVDTLVKLSNLKTLVMSFNNFVGSLPESFSSLV…	LFKQSGNIAVELLTGKRYVYIKNDGSPQCHGAGNLLEFGGIRPEQLDRISTRHPCNFTRVYKGVLQPTFNHNGSMIFLDLSYNKLEGSIPKE
JGYZ-9650-Holarrhena-pubescens	Holarrhena pubescens	BRI1	MKMKAESSSLFYQSLPKLFLNLFHFLQPFLITFILLSLLQASAIAATAAASSSNGVFNDSQELLSFKASLTNPSLLQNWSPTNNPCNFTGVSCRNSRVTSIDLSNFALSIDFNSVSTSLVTLQNLESLVLKNTNLSGAVTSIARSQCGTFLNTIDLAENSISGPVSDILSFGVCSSILSLNLSTNSMDPPVKEPRISSFGLQVLDLSHNNISGQNVVQWLLSNQFSELQYLSLKGNKLAGEIPLLDFKNLSYLDLSMNNFSSGFPSFRDCSNLVHLDLSSNKFFGDVSTSLSSCGKLAFLNLTRNQFGGALPRLPSGTLQFLYLKENHFEGVIPPHLSDLCSSIVELDLSSNNLSGTVPGSFGACSVLELFDISDNKFFGEFPMDTFFKMSNLKNLVLA…	LFKQSGYIAAAFLTGKRYMYIKNDGSKQCHGAGNLLEFGGIGQDQLNRISTRHPCNFTRVYRGITQPTFNHNGSMIFLDLSYNKLEGSIPKE
WPHN-14697-Idiospermum-australiense	Idiospermum australiense	BRI1	MKRSALMATFRIILLFSLSLALLPVRSSTAEIAGGAWKDGQQLLSFKSKLPNSNTLESWQPNRSQCNFVGVSCNRYGRISAVDLSFLNLNVDFRFVSSFLLSLESLERLSLKYVNLSGNLLIASESRCGKLLRELDLAGNRLSGSVADISNLSSCSSLKSLNLSSNGFFFSGDGDGAPLCLETLDLSVNRISNSSVLRWIFSGGCAELRFLDLAGNCLSGRIPDFGGKTLRQLNLSSNGFSGEIPPQLASKNLLELDLSFNHLVGTLPPGFTSCSSLESLIVSNNNLSGEFPTETLASMSNLKNLDLSYNNLTGRLPDSVSDIAGFELLDLSSNRFFGSIPSGLCGNPSNVLKEFYLQNNRLTGMIPPSLSNCTNLVSLDLSFNYLTGIIPSSLGSLSQ…	LAKQSGNIAVGLVTGKRYVYLRNDGSSNCRGAGNLFEFAGIQMDQLNRVPTLRSCNLSRIYRGITQYTFKNNGSMLFLDLSYNLLEGSIPKE
SXML-7656-Ilex-paraguariensis	Ilex paraguariensis	BRI1	MKPHNSFQFLSLSFNNLFLLYYLLLFLYFLTFLSLQASSASVNGLSKDSQQLLSFKASLPNPNELHNWWSNNNPCNFTGVTCKNSRVSSIDLSGTQLSVDFLSVTSLLINLPNLETLLLKNSNLSGAVNSIARSQCSTVLSSIDLAENAISGPISDLSSFGSCSSLSFLNLSQNSLDFNVQDSKGLQLNLRVLDLSYNKISGQGVVRWLLPNGCGELRYLSLTGNKVAGDVPVSDCKSLEYLDLSANNFSIGFPSFGDCAYLQHLDLSSNKFSGDVSSSLSVCGKLSYLNLTNNHFTGAIPNLPSGAMQFLYLSGNGFQGVLPSNLSNLCSSLVELNLSFNNLSGTVPESFGACSVLELLDISGNNFSGELPIGTFLRLSNLKDLVLSFNDFVGALPES…	MFKQSGKIALALLTGKMYVYIKNDGSKQCHGAGNLLEFGGIRQDQLDRISSRHPCNFTRVYRGITKPTFNHNGSMIFLDLSYNKLEGSIPKE
VZCI-15367-Illicium-floridanum	Illicium floridanum	BRI1	MKSSVFLIVFFFWISLAKASSKGLSRDSQNLISFKDTLQNPDALQNWLPNQNPCYFRGVSCRSSRVSAIDLSYLQLSSNFSVVSSFLLSLENLESLLLKFANLTGDISSATGFRCSKVLNELDLAGNSISGDVSGLSSCGSLKLLNLSINRLSFSDSVPGGFKHRLQQLDLSFNRFSGQAFLPWLFSGGCGNLQYLNLKGNAVSGEITLDGCDNLAFLDFSSNNFSGEFPALGNCKSLQHLDLASNTFPGEIGDRIAGCKFLKFLNLSDNQFSGQVPVISSGDNLQYLLLSSNKLEGTIPAQLADSCSNLVELDLSSNSLSGSIPDFLSKCSVLESIHLSNNNISGFFPIKTLSSITGLKKLVLSFNNLAGVLPDSLPELANLEILDLSSNLINGSIPV…	LANQSGKIAVKLFEGKRYIYLKNDGSAKCRGAGNLLEFAGIRWQQLIRVPTLHSCNLSRIYSGSTTYTFKNNGSMIFLDLSYNSLVGTIPKE
IZNU-4893-Ipomoea-lobata	Ipomoea lobata	BRI1	LLLLVLFIFFLPPASAAPPLNGLFRDSQLLLSFKAAIPDQTPLQNWVSSSNPCSFTGVTCRGSRVASIDLGSTMLSVDFGVVSSFLLGLEGLETLVLKNTNLSGSLTSASKSQCGASLSYLDLAENSISGPVSDIYSFGGCYGLKALNLSKNSMDPPVGRGGAGAAISLQSLDLSYNNISGQNIFLLLPPAGFAELEVLSLKGNKLSGDIPELSFKNLTHLDLSANNFSINFPSFQDCSTLQHLDLSSNKFTGNIGASLSSCPNLSFLNLTNNKFGGAVPKLPSGSLQYLYLRGNDFQGVLPEHIGDLCSSLVELDLSFNNLSGMVPDNLVACSALELLDISNNNFSGGLPVQTLLKLTSLKTLDFSFNNFVGSLPESLSSLVNLETLDLSSNNISGSI…	LFKQSGNIAMALLTGKQYVYIKNDGSKECHGAGNLLEFGGITQERLDRISTRHPCNFTRVYKGITNPTFNHNGSMIFLDLSYNQLEGSIPKE
XQRV-24352-Ipomoea-purpurea-2-samples-combined	Ipomoea purpurea	BRI1	LLLLVVFIFFLPPASAAPPLNGVFRDSQQLLSFKATIPDQTPLQNWVSSANPCSFTGVTCKGSRVSSIDLGSTMLSVDFGVVSSFLLGLESLETLVLKNTNLSGSLTSASKSQCGASLSYLDLAENSISGPVSDIYSLGGCYNLKALNLSRNSMDPPSAGAGAGATISLQSLDLSYNNISGQNIFLLLPPADFAELELLSLKGNKLSGNIPELSFKNLTHLDLSANNFSINFPSFQDCSTLQHLDLSSNKFTGNIGASLSSCPNLSFLNLTNNKFGGGVPKLPSGSLQYLYLRGNDFQGVLPEHIGDLCSTLVELDLSFNNLSGMVPENLVACSALELLDISNNNFSGGLPVQTLLKLTSLKTLDFSFNNFVGSLPESLSSLVNLETLDLSSNNISGFI…	LFKQSGNIAMALLTGKQYVYIKNDGSKECHGAGNLLEFGGITQERLDRISTRHPCNFTRVYKGITQPTFNHNGSMIFLDLSYNHLEGSIPKE
UWFU-7656-Itea-virginica	Itea virginica	BRI1	YLFFSILFFSLKALSSSSSSSSSSKDTQQLLSFKSTLPNPTLLSNWLPNQNPCFFTGITCKNSIVSSIDLRNTTLSPDFRAVSSFLLTLDHLESLSLSNVNLTGTISSVSSSFRCSSFLNSIDLSSNALSGSLPDLSILTTCSSLSFLNLSRNFIDFLKQDSTGFSLNNLETMDLSYNRISGEAVAYILSNGCDCDKIKRLSLNSNNVVGNFSVANCKSLEYLDLSTNNFSGAVPSFGDCLYLQYLDLASNKFNGDIGKSVVACQQLSFLNISSNQFSGPIPSIQSGKLQYLYMAGNDFQGYIPPHVYDSCSTLLEIDLSFNHLSGTVPTGLSSCIALQYVDLSSNNFSGGLGIDVFLNMSNLKKLALSFNKFVGPLPDSLSMLSNLESFDVSSNNISG…	LFKQAGNIAVNLVKGKKYAYIKADGSHECHGAGNLLEFAGIRQEQLSRISARNSCNFTRVYGGKTEPTFNHNGSMIFFDLSYNMLSGIIPKE
ZHMB-88029-Krameria-lanceolata	Krameria lanceolata	BRI1	MTLLLVLGSSFLALWLLSSAVAVYRDAEPLISFKSSLPNPGVLPSWVSGRDPCTFSGTACRQGRVFSVDLTGVPLSAEFRHVAATLLGMDRVESLVLRSTNLSGGVSVPGGFKCGAALATLDLSENGLSGPVSEVSSLGSCSGLAMLNLSCNSLDFSARDSGGLRMSLQVLDLSFNKNAGGDVVPWIITGGCSELKHLSLKGCKASGDVDVAGCKKLQHLDLSMNNFSLGFPSLGDCAALQHLDLSANKFYGDLGHALSGCSQLAFLNLSGNQFSGPIPAFPTENLQFLSLADNNFHGDFPLGLTQACFNLVDLDLSSNNLSGSVPSSLGSCYSLKSVDLSTNYLFGELPIETFMKLGNLTKLALSYNDFFGPLPESLSELTSLETLDLSANNFSGPIP…	LFKQSGNIELHFISTGRKYAYIKNDGSKECHGAGNLLEFEGIRQAQLSRISTRNPCNFSRVYGGKMQPTFSHNGSMIFLDLSHNALSGSIPRE
WAIL-8746-Laurelia-sempervirens	Laurelia sempervirens	BRI1	MASSLLLLLFLIFLTAILSARSSTAAISGGASKDAQQLISFKGSLESPQILPTWQPNQNPCNFDGVSCKDSRISALDLTSVVLNADFRFVSNYLLNLEYLERLSLKFANLTGNLLSASGARCSKLLVELDLAGNRLSGLVSEISSLHSCSALKSLNLSGNGFAYSDDGGNPSGGPPPCLQMLDLSFNKITGHGVFPWLFSGDCADLQFLDLAGNALAGTIPSFGGGKALRHLNLSSTGLSGEIPPQFAKDACVMASLVELDLSFNNLSGTLPPDFASCSTLQSLNVSNNNLSGAFPAEILTSMSNLKKLVLSYNNLTGVLPDSVSKIGDLELLDMSSNSIHGSIPSVLCPYPKNNLKELYLQNNHFTGVIPPALSNCSQLISLDLSFNYLTGTIPSSLG…	LSKQSGNIPIGLVTGKRFVYLKNDGSTDCRGAGNLLEFAGIRPDQLNRVPTLRSCNFTRIYSGITRYTFKNNGSMIFLDLSYNQLEGSIPKE
WXVX-76207-Ledum-palustre	Ledum palustre	BRI1	MTVTHSTSNTLRFLSLLSLLLFLSLNPSSSASLSKDSQQLLSFKSSLPNPNLLPDWLQNDSPCNFTGVSCTNSRVSSINLDSEQLSTDFSSVSSLLLSLTNLESLSLKSSNLSGSITSISKTQCSSVLISVDLAENSLSGPISDIQSFSPCSSLTSLNLSQNFFDFNLAPEALSDGLGLNFTTLDLSYNKISGQNAVAWLLPNGYDNLQYFYFKGNKASGQFPVTNCKSLEYLDLSANNFTAELPLFTNCSSLQHLDLSTNKFSGEIAGSLSSCKSLTFLNLSSNLFSGDFPAFSGGGIQYLYLAGNNFTGELTENITGSLCSSLVELDLSFNNLSGSVPESLGECSDLESLVISNNNFSGELPINTLFQLSNLKHISLAFNNFVGSLPDDSFSNLTNL…	LFKQSGYIAVALLTGKRYIYIRNDGSQECHGAGNLLEFGGIRLDQLSRISTRHPCNFTRVYSGITQPTFNHNGSMILLDLSYNLLEGSIPKE
WBIB-11451-Lepidosperma-gibsonii	Lepidosperma gibsonii	BRI1	NSAHLSMAALHFLLLIFVRFVPAMAGDVDLLISFKNSLPNPSLLSGWNPNQGPCSFQGVGCKGGHVSSLTIQGISLSPDFRSVSTFLLSLQTLETLSLRAINLTGDISATAKCAEQLTELDLSSNNLRGSVSDAASLATSCSSLQSLNLSSNSIGVYPLKKTSPLPPVFPLNSLDLSYNKIESTGDLQWVLSGLGILQRLNLSSNKIPGSIPEISNCTSLQYFDLSTNSLSGTVPAGTFSNCLSLTYLNLSSNHFTGNAPPDLASCTRLIILSLAYNNFSGEVPMQHFTSMPDLQFLELGFNNFNGSLPESISKLTSLEILDLSSNGFSGPIPPSLCTNGASSLKELYLQNNYFAGSIPDSLSNCTELVSLDLSLNLLTGSIPGSLGTLSNLKDLIMWQ…	LAKQSGKVVGGLLTGKRYVYLRNDENSQCHGTGSLLEFGGIRSDDLTRMPSKRLCNFTRVYMGNTQSTFNNNGSMIFLDFSYNQLDGHIPKE
WOBD-21272-Limonium-spectabile	Limonium spectabile	BRI1	MTTNFHLHSSFLFSSKPFFFFFLLLIYLCSVHATTISDDGKLLLQFKSSLPNPDILSDWIPSSNPCLFTGVTCTTSLFSGPIRITALDLTSINISAAFPTQLLSLSALQSLTLRSTNLSGLLFPSLQTCPSSLTDIDLSLNSLFASLPQFSSFFAPCPSLSTLNLSSNSLISGPTNWRFSTLPALQTLDLSTNQLTGHSVLQRILTGALNLTHLSLRQNQLDGQFSLDGCGGLNFLDVSSNEFTSTPAPGDCSTLQHLDLSSNSFDGIIHDRLTGCINLSYLNISNNKFSGPIPNFSTTAHLHFLDLSSNQFQGNLQHTRLSDACPSLLELNLSSNNLSGTLPTAFTLCSSLRILDLSHNNLTGSLPTDIILQMNQLKKLSLAFNSFTGELPTSISSLT…	LGNQSGKLAVGLVVGKKYVYLRNDGSKECHGAGDLFEFSGIRETVLNQIPSRQTCNFTRIYRGNTLPTFQHNGTVIFLDLSYNMLEGGIPKE
EJCM-22343-Lindenbergia-philippensis-2-samples-combined	Lindenbergia philippensis	BRI1	MKADNNLFHHPLYSTPFKIIFIFIFFVSLSSSQQAPINGGLSIKDSQQLISFKNSLSNPNELFSWQPTISPCNFNGVSCKNSRVSSVDLSNHHLNTDLSNIASFLLSLQNLESLILKNANISGPISSVSRFSCSGLLNLLDLSENAISGPITDIASLGVCSNLVNLNLSKNSMDPSSFVKGGSRASGLSSLQVLDLSYNNISGENGVSWLLSSGFAELKYLSLKGNKVSGGLSEFSFKNLVYLDLSINNISSKFPSFVDCSSLQHLDLSSNKLFGSVENSLSTCGKLSFLNLTNNQLTGFVPKLPSGSLQYLYLQQNDFQGFLSDNSFSDLCTTLVELDLSFNNLTGSLPESLASCSALELLDVSANNFSGELPVGTLLKLSNLKTLVLSFNNFVGVLP…	LFKQSGKIAAAVLTGKSYVYIKNDGSKQCHGAGNLLEFGGIRQEQLNRISTRHPCNFTRVYRGITEPTFNHNGSMIFLDLSHNNLDGSIPKE
AEPI-6163-Linum-leonii	Linum leonii	BRI1	MPIKTRISVFPFLIISFFLLLAPASSDTAKNLLLRFKSSLPNPPPQFFSSWLPDQPPCSFAGVHCGAVSSAVTSIDLSLINLSTDFRSITPLLSIETLESLSLHSSNLTGPIPNSLTCSSAFTHLDLSGNSISISGQINLSSCPSLKLLNLSSNNFKSPVFSLGSLEKLDLSWNRIVSQNGVSFLLAGGCSRLKELQLRGNKLSGKLDFSRCEKLELLDVSSNNFSGPSLPNLGRCEKLTHLDVSTNRFSGEIGFLRWCVNLAFLNASNNQFSVPPPPPKAAAAAGALKFLSLAGNQFNGEIPASLIDGLCPGLVNLDLSSNNFSGAIPVELSSCSSLEVVDLSVNNFTGDLPVSILLKMERLRKIDLSFNNFAGGLPDSFSEMPNLETLDLSSNVLTG…	LFKQSGNIAVNFITGKRYVYLKNDKSQNCHGTGNLLESQGIRPEKFFWIATRHPCTFTRVYGGHTQPTFNNNGSMIFLDLSYNELTGAIPKQ
Lus10005784	Linum usitatissimum	BRI1	MTNQPHFLLLLISLSLLLTAVSPATTKDTLLTFKSSLPNPSLLPNWLPNQNPCSFTGVKCSSPSNAVSSVDLSFIPLSTANFTSLLSIATLQSLSLRSSNLTGGSTEPPVHCSSVLTELDLSGNSISGSLSPLITSCSALKSLNLSSNSFGPDLNFSLLDSLETVDLSWNKLLSGGQNGVSFGGCGELKVLALRGNKLSSGGGDRGLDLSRCEKLEYLDISSNNFSSLGPDFSSCEKLEYLDISGNRFSGELGTLLSTCENLAFLNVSINQFSGEIPAVGIKKKLKSLYLSGNQFHGEIPVSLVDDLCPGLVNLDLSFNNLTGSIPSGFERCSLSLESLDLSVNNFTSELPVSTLLKLKRLKKIDLAFNNFAGGLPDSFSELADLEILDVSSNDLSGEI…	LFKQSGNIAVNFITGKRYVYLKNDKSEHCHGTGNLLEFAGIRSENLDRVTTRNPCNFTRIYNGHTQPTFNNNGSMIFLDLSYNELSGAIPKE
IZLO-4634-Lobelia-siphilitica	Lobelia siphilitica	BRI1	MRALCFKNLSFSTSILALLLLSYISAASIDGNSDTQKLLSFKSSLPTPNQLLQNWQPNNNPCNFTGITCKNTKISSIDLSNTPLASNFLSLSYTLLSLPNLETLFLKNSSLTGTVTAVSRSQCSPLLTFIDLAENQIYGQLSDLSSFRVCQSLNSLNLSRNLLEFSPVNDSKGTHGLTLQLLDLSFNRISGPNVVPYLLSNTCAQFNFFSLKGNKVSGDLPDFNCPNLSHLDLSLNNFSTIFPSFSDCSELVHLDFSSNKFSGDVSTSLSNCKRLKFLNLTRNQFTGGLPPLGGSLQNLYLSFNNYQGRIFPSFLDDLCVTLVELDLSSNNLSGNVPENLASCTSLEFLDLSTNNFSGELPVNTLLKLNTNLKSLALAFNNFVGVLPDSLYKLNNLEFL…	LFKQSGNIAAAFLTGKPYGYIKNDGSKQCHGAGNLLEFGGIRQEQLDRVSTRYPCNFTRVYRGITQPTFNHNGSMIFLDLSYNKLEGGIPKE
GSZA-16428-Lonicera-japonica	Lonicera japonica	BRI1	MKAQNSLHSHSLYYLLSLQLLYFLSRQASPASINGAQNLLYFKASLPNPNVLQNWSPSISPCNFTGISCKDSKITSVDLSSTRLNLDFQQVSLYLLPLPNLERLSLKNSNITGKIAPAGRSQCSEVLSYIDLAGNGISGPISDLSTFSTCSSLKFLNLSTNLLEYYNKKEVKPLGLNLQSLDLSFNSINGNDVVPWILSNGCAYGELIYLSLKGNKVEGSVDLVDCKSLEYLDLSANNFSTVFPSFGGCGSLNYLDLSANKFSGDVKASLSACRRLSYLNLTHNQLSGELPEFPIGVLQRVYLSGNAFYGGIPFNLSDLCSSLIELDLSLNHFSGELPESLGACTSLQLLDISSNNFSGELPIDTLLKMSSLKTLVVRFNNFVGELPNSFSKMTNLEML…	LFKQSGKIADALLTGKSYVYIKNDGSQECHGAGNLLEFGGIRQEQLDRISTRHPCNFTRVYRGITQPTFNHNGSMIFLDLSYNKLDGSIPKE
TQOO-19905-Loropetalum-chinense-2-samples-combined	Loropetalum chinense	BRI1	LSGSAKDTQQLLNFKAILQNPNILSNWQHSQNPCYFTGVSCKNTRVSALDLSYSPLNTELRFVSSYLLTLDHLESLSLKSANLTGPVSSLSSSLCSASLLDIDLSSNALSGSLTDLSSFSSSCSSLKSLNLSANLIDFSKPNSTGVFQLNSIESLDLSYNRILGVNVVDYIVSGGCKGLKHLSLKSNKVIGNIPVSNCKSLEFLDISSNNFSTTVPSFGDDCLSLQHLDLSSNKFHGDIGDALGPCQHLSLLNLSSNQFSGPIPSVPSGRLQYLLLSSNHFEGGIPPRIAADGCSTLLQLDISSNNLSGTVPSSLGYCSSLEYIDISSNNFSGELPIETLINMSNLKKLGLAYNNFIGALDGCEQAVRGALLESFDVSSNNLSGSIPSGLCQDPQNKLK…	LFKQSGNIAVGLVMGKRYAYIKTDGSKECHGAGNLLEFAGIRQNQLNRISTRSPCNFTRVYGGITQANFNNNGSMIFLDLSHNMLSDVIPKE
chr1.CM0032.250.r2.m	Lotus japonicus	BRI1	MKPMYSTISLSLLLVLLSFFLHPTPCFSRLNNPTENLLNFKATLPNPNLLPNWLPNRNPCSFTGITCNQTTITSIVLTGIPLNTNLTVVATYLLTLDHLHLLTLKSTNLTSSASISTTCATSLTAIDLSQNTFSGPFSALSFLSSCSNLQSLNLSNNLLEFDSPRWKLSSTVQILDLSYNKFTGPAVFPWVLTTGLTHLNLRGNKITGETDFSAASNSLEYLDLAANNFTVSIPSFGDCSSLQHLDLSANKYYGDIARTLSPCKSLLHLNLSGNQFSGAVPSLPSGSLKFVYLAGNHFRGQIPAGLADLCTTLVELDLSSNNLSGAVPAELGSCSSLESLDISSNRFTGALPVEVFTEIATLKQLAVSFNEFVGPLPEKLSKLASLESLDLSSNNFTGS…	LFKQSGKIRVNFISGKTYVYIKNDGSRECHGAGNLLEFAGISQQQLNRISTRNPCNFTRVYGGKIQPTFKNTGSMIFLDMSHNMLTGPLPKE
VVVV-8270-Ludovia-sp	Ludovia sp	BRI1	LSMRRRPRHVSSMDSLILVHLLFFVLMVGFSWAGSDLQMLMSFKSSLPDPGVLESWRPDRDPCSTGASFVGVSCRGGSRVAAVALDAVSVRADFRAVASFLLPLPGLQSLSLGSTNLNGSLGASRCGGQLAELNLSSNGLRGSVADVSALAASCLGLRSLNLSGNGIGLSKNPTSVVLRLEALDLSNNIISGNEDLRQIFSMTGGLQRLDLSGNQLSDGIPVITNCSVLQHLDLSNNSLSGELGLGVLGSCGNLLFLNLSSNHFSGSLPVDLSSCSSLASISLSNNNFSGEFPAEMFASMPNLKALDLAFNNLSGKLPDSISRLTGLELLDVSSNGLSGSVPPGLCQSSASSLKELYLQNNQLTGVVPASLGNCSKLVSLDLSFNYLEGAIPPALGSLA…	LARQSGNIAAGLVTGKRFVYLKSDGSSECHGAGNLLEFAGIRPEQLNRLPSPCNFTRVYMGSTQYTFNHNGTMIFLDLSYNELDGEIPKE
VKJD-21242-Maesa-lanceolata-2-samples-combined	Maesa lanceolata	BRI1	MKTLNSPHCHHQSFSSNKLLFSLYHLLLLVLISFLSLKASSTSIDGLYKDSQMLLKFKYSLPNPNTLQNWRPNINPCNFTGVTCKNSRVSSIDLCNFPLNLDFMSVSSSLITLSNLETLSLRNTNLAGSVTSVAKSQCSSVLRSIDLAENGLSGPISDLSSFAGCSNLNSFNLSNNSFHFTAGDSAGLRLNIQVLDLSCNKISGQNVVPWLLSSGCDNLQYLSLKGNKVEGAVPVSDCKNLRHLDLSGNNLTTVFPSFGDCSSLQHLDLSSNKFSGDITTGVSSCKSLNFLNLTGNEFTGAMPALPVGNIQYLYLSGNHFHGETPTHLTDLCSSLIELDISSNNISGTVPESFDTCSDLESLNISHNLFSGQLPIDTLLKLTNLKTIAFSFNNFSGVLP…	LFKQSGSIAVAMLTGKSYRYIKNDGSEQCHGAGNLLEFGGIREEQFTRILTRQPCNFTRVYGGPVKPTFNQNGSMVFLDLSYNMLGGSIPKE
MDP0000659362	Malus domestica	BRI1	MNKEAMDEKLPAAIASELSYGRTQHLKPYPFFYDHPKTQTMKPHKSISHFPFPFFLLLLLPPPPTSATPPPTSSSSYTDAQQLLSFKSSLPIPTLLPNWLPNQNPCSFSGIFCNGTRVSSIHLSSVSLATNLTVVSNFLMALDSLESLSLKSVSLSGSISLHFPPGSKCSPLLTSLDLAHNSLSGPLSDVPNFAAACSALTFLNLSSNSLDFSTIPFSSAFPLRTLQVLDLSYNKITGPNVVPWILSDGCGNLQSLVLKGNKISGEMSVVSTCKKLEHLDLSSNNFSISLPSFGDCSALDHLDISGNKFSGDVGRAISSCKQLTFLNLSMNHFNGPIPVMPTNSLKFLSLGGNGFQGIIPMSLMDSCAELVELDLSANSLSGSVPDALSSCSLLESLDI…	LFKQSGNIAVNFVASKTYVYIKNDGSKECHGAGNLLEFAGIRTEQLNRISTRNPCNFTRVYRGILQPTFNHNGSMIFLDLSHNSLSGSIPKE
cassava4.1_000470m	Manihot esculenta	BRI1	MKTHFSLLLISFTFISLQLRLQASPVLAPPFISANKDAQNLISFKDALANQDSLPTWLPNQNPCSFSGVKCQETNRVSSLDLSSVLLSTDFRTVAAFLLTLDNLESLSLKATNISGPISFPSGSKCSSVLSSLDLSQNVLSGPIPDIANLGSCASLKFLNLSSNSLDFSIKEKSSGLKLSLESLDLSFNKISGSDVVPFILSGGCNELQTLSLRGNKASGMMDVSGCKNLQFLDVSSNNFSVIIPSFGDCLALEHLDISSNKFYGDLAHAIAACSKLNFLNVSSNQFSGPIPVLPTGNLQFLYLGGNHFQGGIPLHLMKACPGLVQLDLSSNNLTGFVPSSFAACTSLESFDISSNNFTGELPIDTLLKMSSLKDIDFSYNEFNGGLPDSLSKLTSLES…	LFKQSGKVAVNFITGKRYVYLKNKKSERCHGEGNLLEFAGIRPENLDRISTRDPCDFTRVYGGHTQPTFNDNGSMIFLDLSYNILSGSIPRE
XPAF-5372-Mapania-palustris	Mapania palustris	BRI1	RRSLSGQSTSLETSRSLPSVPRNSPNWISPVTTCAARSLMWHLXXXXXXXXXNLSINSIGVYPLKKGSSSPPVFPLQSLDLSYNKIASTGDVQWVLSGLGILQRLNLSNNKITGSIPEISNCTSLQQLDLSTNFLSGTVPAGTFSNCLGLTHLNLSSNHFIGMAPPDLASCTRLTTLSLSYNNFSGELPILPLTSMPDLSLLELGFNNFNGSLPESISKLTSLELLDLSSNRFSGPIPPSLCSNSASSLKELYLQNNYFTGFIPDSLSNCSELVSLDLSLNLLTGSIPGSLGTLSNLKDLIMWQNNLNGEIPADLSYLNSLENLILDYNGLTGTIPDGLANCTSLNWISLASNRLTGSIPAWIGELDGLAILKLGNNSFTGSIPPELGNCKTLVWLDLN…	LAKQSGKVAVGLLTGKRYVYLRNDENSQCHGTGSLLEFGGIRSDDLTRMPSKRLCNFTRVYMGNTQYTFNNNGSMIFLDLSYNQLDGPIPKE
EAAA-10629-Marrubium-vulgare	Marrubium vulgare	BRI1	MKYFCSTKFLLLYYLQDLIFFLLLLSAAVAAAGGGADGLPRESQQLISFKNSLSNPSQLPTWLPTIPPCNFHGVSCQNSSKISSIDLSNYHLDTDFSTVASFLLSLPNLESLSLKNANISGSISSVSRFPCSGLLNSLDLSENTISGPVTEIPSLKTCPSLVSLNLSKNSIDPFPKQPPKPLKLPSLQVLDLSYNNISGDGVVSWLLSPDFADLQVLSLKGNKIANGFDNFSFKNLLHLDLSNNNISSNFPLFRDCPLLEHLDLSSNKFFGVVGASLSSCGKLGFVNLTNNQLTGPVPQLPRGSLQYLYLQENDFQGGFPAGFSDLCTTLVELDLSYNNLTGSLPETLDSCNLLQLLDISNNNFSGELPVETLLKLSNLKTLVLSFNNFVGKLPDSFSK…	LFKQSGNIAVGLLTGKSYVYIKNDGSKQCHGAGNLLEFGGIRAEQLNRISTRHPCNFTRVYKGITQPTFNHNGSMIFLDLSYNVLEGSIPKE
Medtr3g095100.1	Medicago truncatula	BRI1	MKPLYSTNTLLLLLSLFLLHLAPYLSASSSQRDPTSQLLNFKQSLPNPSLLHNWLPNNNPCSFTGITCNQTTITSIDLTSIPLNTNLTTITTYLLTLPHLQILTLKSTNITSSPPIPLTHTKCTTTLTTLDLSLNTLSSSFSDLSFLSTCLSLKSLNLSNNDLQFDSPKWGLASSLKSLDLSENKINGPNFFHWILNHDLELLSLRGNKITGEIDFSGYNNLRHLDISSNNFSVSIPSFGECSSLQYLDISANKYFGDISRTLSPCKNLLHLNVSGNQFTGPVPELPSGSLKFLYLAANHFFGKIPARLAELCSTLVELDLSSNNLTGDIPREFGACTSLTSFDISSNTFAGELQVEVLSEMSSLKELSVAFNDFVGPVPVSLSKITGLELLDLSSNNF…	LFKQSGKVTVNFINGKTYVYIKNDGSRECHGAGNLLEFAGISQKKLNRISTKNPCNFTRVYGGKLQPTFTTNGSMIFLDISHNMLSGTIPKE
WWQZ-34696-Medinilla-magnifica	Medinilla magnifica	BRI1	SFLLPIPGLLSLSLSRSSLLPPFPPSSSSPFPCSPSLYSLDLSSNSLPASLSDLHSILLSCSGLKSLNFSSNFLAARTEFSVDSDLSASNSSTLQVLDLSNCRITGSSVMAWITRRIGCSEMTYLSLQGNTASEGGDLDFSGCRNLKFMDISNNNFSAAKLSFGDSGCSSLEHLDISSNRFDGDIGSWVSGCSQLKMLNLSNNRFSGPVPAFPTKALQFLYLDNNGFQGELPSHLADACKGLVKLDLSQNNLSGSIPSDFGSCFVLEFLDVSNNNFSGELPSAVFAKMTQLRKLNLGFNNFSGKLDDSWSAMSNLETLDLSSNILSGFIPTGLCMSPRSGLKEVFLQNNMFAGSIPPSLSNCSQLVSLDLSFNYLTGEIPSSLGSLSRLQDLMLLMNRL…	LFMESGGIEVKINTDKRYAYIKNDGSKACHGAGNLLEFAGVRPEQLNRISTRNPCNFTRVYNGLLKPTFKNNGSMIFLDISHNMLSGSIPKE
WHNV-47285-Micromeria-fruticosa	Micromeria fruticosa	BRI1	MNAHKSLLYRHHHFLRLLIFLLLSLSSSAAARGVSGDSHHLLSFKESLPDPSQLLDWQPTISPCNFSGVSCTHSRVSSIDLSNHHLHTNFSTVAEFLLSLQNLESLALKNANISGTISSSPEFSCTTSFNSLDLAENAISGPISDLSTLQLCPSLFFLNLSGNTMNPFDEDVVTPSGLSSLHVLDLSYNKISGENAVSWFLSNEFPQLQLLSLKGNKVAGTLPELSLNNLEYFDLSSNNFSTSFPVLNECSSLKHLDLSSNRFYGDAESSFSTCPKLRFLNLTNNQLTGAAPKPIGSLQFVYLKQNHFHGGFPLTSSDSCSALLELDLSVNNFTGTLPQNLDQCSVLELLDVSGNNFSGELPIDTLLKLSSLRVLRLSFNNFVGPVPDSFSQLVSLETL…	LFKESGYIDVALLTGKRYVYIKNNGSNQCHGAGNLLEFGGVRDEELYRISTRHSCIVGLVWRGITQPNFNHNGSMIFLDLSYNKLDGSIPKE
WHNV-47300-Micromeria-fruticosa	Micromeria fruticosa	BRI1	MKADNNLFHHPLYSISLLAAAVLFLFIYSTSVAAAENGFVKDSQQLISFKNALSNPSQLGSWQPTISPCNFHGVGCKNSRVSSVDLSNSNLGTDFSTVATFLLSLQSLESLSLNNCNISGSISAAARFSCGAALASLDLSENAVSGPLSDIPALAACPALALLNLSKNTIDPLPHSPPRASPALPSLQVLDLSYNNISGDTVIPWLLSAAFPELQHLSLQFNNLAGGFPEFNSKNLAHLDLTKNNISASFPKFTDCSALQHLDLSSNKFAGDVGASLSSCPKLAFLNLTNNKLTGAAPALPAGTLQYLYLQENDFQGPIPATLSDLCATLVELDLSFNNFTGALPESLAACSSLQLLDASNNNFSGELPVDTLLKLTNLRTLVLSFNKFVGNLPESFSK…	LFKQSGNIAQAVLTGKSYVYIKNDGGKQCHGAGNLLEFGGIRAEQLDRISTRHPCNFTRVYKGITQPTFNHNGSMIFLDLSYNVLEGSIPKE
Migut.H02451.1	Mimulus guttatus	BRI1	MWKMTAPCTVARAKPFHCLPHHDKDPSTATAGGGGGNGLVGDSQQLISFKNSLPNPEQIPTWQTTISPCNFRGVSCRNSRVAAVDLSGYHLDTDVAAVAESLLSLQNLDSFAGLQFLSLKGNKVAGALPEFNFKNLEHLDLSANNFSTNFPTFGGCSTLRHLDLSSNKFSGEVGASLSTCANLSYLNLTGNQLTGEFPNLTAGSIQYLYLQENHFQGTLPPNLSDLCKTLIEIDLSSNNLTGAVPETLSACSSLELLDISGNNFSGELPVETVLLKLTRLRILIFSFNNFVGGLSDSLSELVNLETLDLSSNNISGFIPSGLCQDPRNSFKVLYLQNNMLTGTIPQSLSNCSKLVSLDLSFNYLSGTIPSSLGSLSELRDVIMWLNQLHGEIPEEFMHL…	LFKQSGNIAVGLLTGKSYVYIKNDGSQQCHGAGNLLEFGGIRQEQLNRISTRHPCNFTRVYRGITQPTFNHNGSMIFLDLSYNKLEGGIPKE
DAYQ-8575-Mitella-pentandra	Mitella pentandra	BRI1	MKPLFFFFSLLFLSLKLSPSSSLTTSSKDAQQLLSFKATLPPTLLTNWLPNQNPCTFTGVSCTDTRVSSLHLSNTPLTTDFRSVSSFLMTLDHLESLSFTNTSLTGSISLPTFRCSLSLNAVDLSNNALSGSLTDLSTFFTSCSALKFLNLSTNLLDFPKPDDSSTGLTLNNNMETLDLSYNRISGANAVGYIVSNGCEKLKRLSLKSNNVIGNIPISNCKSLEYLDLSTNNFSETIPSFGDSCLSLQRLDLASNKFYGDIGKSLSGCQQLTFLNLSSNHFSGPIPSIPSGKLQYLYLAGNDFQGNIPPHLSNNGAADSCSTLLELDLSFNNLSGTVPTSLGSCISVEFIDLSNNSFSGEFPIDTLLKMSNLKRLVLSFNNFIGPLPDSLSELTNLETL…	LFKQAGNIAVNLVKGKRYAYIKADGSEECHGAGNLLEFAGIRQAQLSRISVRNPCNFTRVYGGKTEPTFNHNGSMIFLDLSYNMLSGGIPKE
RNBN-10038-Mollugo-cerviana	Mollugo cerviana	BRI1	MSKKGNKMTHLPKRLNLSLFLLLCSLTLTSPASPPSSVSRDVESLLSFKSSLPNPNTLRNWQNGKDPCSFTGVSCNNSRVTSLDLSFTTLSTDLPSVSTHLFSIELLTSITLKSTNLSGTLRSLSSCPPSLTSIDLSGNSISGPFGDISHFSSCQSLKSLNLSSNLIDSHAKGGGSLKGVHSTLSLETLDVSNNPLLSGDKDILPWVLSQGGCSSLVTLSLKRNNLVGSFSLSGCSKLETFDVSFNNFSTKLPNFGKDSPSLKHIDLSSNKFSGDIGDAFDGLHGLVYLNVSYNQLTGGFPSLSSSSANLEFLYLGNNKLGGVIPPSFADDACGSLVEIDLSKNNFTGMIPSGFGSCSLLESLDISNNNFTGDLPVDMFLKMGNLRNLQLSFNHFMGTL…	LAKQSGRMAVGLIVGKKYVYLRNNGSKECHGTGNMLEFAGIRDEALDRXSRSTCDFKGIYRGNTQPTFQHNGSMIFLDLSYNNLVGSIPKE
CZPV-8770-Moringa-oleifera	Moringa oleifera	BRI1	SLSLSLCNQSSLLFFSSLPLSLCLLSNGWSQTLNTLLIRTQQKMRPLFTSSSYLSFIFLCLTTTLLALQVSPAPPPYKDTQQLLSFKAALPNPTLLQNWLPNNDPCSFDGVTCQQNRVSQIDLSFTLVSADFRFVASFLLTLDYLESLSLASSNISGTISFPSGSKCGSLLSSLDLSKNSLSGPLSSVSNLGSCSNLKSLNLSSNHLDFSGKESVGLRLTSLQVLDLSFNGISGRDVVPWILYGGCSDMSHLALKGNKITGDIDVSNCKNLQYLDLSSNNFSVGIPSFGDCLALEHLDISANKFAGDIAHAISSCSQLSFLNLSTNLFTGPIPVLPTKNLQFVYLAGNSFHGEIPLSLTDACSSLVELDLSSNELSGTIPSSLGYCSSMESLDISSNSF…	LFKQSGKVAVNFIAGKRYVYIKNDGSKACHGAGNLLEFAGIRPEQLSRISTRSPCNFTRVYGGHTQPTFNNNGSMIFLDVSYNMLSGSIPKE
INSP-12579-Myrica-cerifera	Myrica cerifera	BRI1	MKPFCASNSHFCLLFLSFTFLSLQPSLVYSSSSPSKDAQQLLNFKDSLPNPRLLVNWLSNQDPCNFTGISCKDSRVSSIDLSSTPLCTNFSFVSAFLLSLDHLETLSLKDTNLTGAISFNPGSKCNALLTALDLSKNRLSGSFSDISNLGSCSGLKLLNLSSNLLDSSSSTKDAPIRGVQALDLSFNKLSGSTFVPWFFPTGCNGMQRLTLQGNKLTGDISAFGSCETLQYLDLSSNNFSVAIPSFGNCLSLKYLDISTNKFTGDVGRALSSCQSLTFLNLSSNLFSGPIPELTVENLSFLSLASNDFQGEIPSSLAGVCTSGSLSELDLSANKLSGTVPTVLSACTSLESFDISQNNFSGQLPIEIFARMSNLKTLDLSFNSFLGVLPDSLSKLVSLE…	LFKQSGNIAVNFISGKTYVYIKNDGSKECHGAGNLLEFAGIRHSQLNRISTMNPCNFTRVYDGKIQPTFSNNGSMIFLDISHNMLSGSIPKE
OBPL-49394-Myristica-fragrans	Myristica fragrans	BRI1	MKKQTEAFFSFSMEPHHFLIFLFHFLSVIISAPEVSTAGISGPSSKDVSRLLSFKSKLPSPETLKNWQQYQNPCSFTGIFCKDSVQISSVDLKGVNLGVDFRAVSSFLLALENLESISLSSSNLTGNLLPALESSCSKLLTDLDLSGNSLSGSISDVSSLHSCSGLKSLNLSRNGFTFASSSSGGLPTAIQSLDLSFNGISGQNVLPWILLDCSELRYLNLKGNKISGNIPLSRCSNLQKLDLSANNFSGQIPAAFGTGDLCGPLQHLDLSSNHFSGVIGSGLAGCKRLSFLNLSNNSFSGKLPSISSGSLQRLLLATNNFSGEIPTELVGDACSSLLELDLSFNNLYGVLPSDFASCYSLEFLNLSNNSISGEFPVETVSAMSNLKRLVLSFNNLGGN…	LAKQSGNIAVGWITGKKFVYLKNNGSPQCHGAGNLLEFAGIRQDQLNRIPTWRSCNFTRVYKGITQYTFDHNGSMIFLDLSYNQLEGSIPKE
XEUV-20800-Narcissus-viridiflorus-leaf	Narcissus viridiflorus	BRI1	YNPQCTCPNHNPKPNPHPNLKNLIMNPLIFIFLVFFHSLRLSSSLDDDSKLLISFKNALSNPSLLPSWDPRQPTCTFAGVTCATGSSAVTAVNLTALQLSANFSSVASTLLSIPTLVTLSITGGNLTGNLIDPSNCGPHLATLEVADNDISGSSADVASLLDACGGLRHLDLSGNRLKGEIFSIGNISILEYLDISGNEFFGEIKDGVLGDCVMMCFLNFSTNRFVGSLPRDLEGLTQLEVIDLSNNNFSGEIVAEMFAKMPNLRKLQLSFNNFTGEISGSFPRLMKLELLDLSSNRFLGLIPLNLCSSLPSLKELYLQNNHFTGSIPQTLSNCSMLFSLDLSFNYLTGTIPSMLGSLSQLKDLILWQNLLEGEIPNELKFISSLENLILDNNGLNGSI…	LAKQSGKIAVGLVTGKRYVYLKNDGSKECHGAGNLLEFAGIRADELSRIPSSRSCNFTRVYKGNTQYTFNNNGSMIFLDLSYNQLEGEIPKE
PZRT-6922-Nelumbo-nucifera	Nelumbo nucifera	BRI1	CSALEIINLTGNSFSGNLPVGTLSLLSNLRNILFGYNNFTGELPADLIANVSALEILDLSSNNISGSIPEGICRNSGNSLRELYLQDNYFYGPIPATLGNCSELVSLDLSFNYLTGTIPPSLGELRRLRDLVMWLNMLSGSIPEELSKISTLENLVLDNNGLTGSIPAGLVNCTNLNWISLSSNQLSGEIPSWIGRMSKLAILQLKNNSFSGMIPPELGDCKSLVWLDLNSNNLTGPIPSTLAKQSGSIAAALISDKRYVYLKNDGSPTCRGAGSLLEFSGIRQEQLQRVPTRHACNFTRTYMGDFHYTFSNNGSMIFLDLSYNSLSGSIPPEFGNMFDILVLNLGHNSLTGKIPDELGKLTFMAELFLSHNQLEGPIPSSFSRLGLLSSLDVSNNNLS…	LAKQSGSIAAALISDKRYVYLKNDGSPTCRGAGSLLEFSGIRQEQLQRVPTRHACNFTRTYMGDFHYTFSNNGSMIFLDLSYNSLSGSIPPE
WQUF-12402-Nepenthes-alata-lower-leaf	Nepenthes alata	BRI1	MKMRLPCVFFSCPTPPFQLYSLFFLVLLTFSSTTNGAFKDAHNLLSFKLSLATSPDILNNWQPNENPCFFYGVSCGNSSRVTSLDLSGHSLRTDFSSVSTHLMRLEQLQXXXXXTNLSGPLQPFSRCSSSLVEIDLSQNSLTGSLTDLGYFSSCSALSGLNLAFNSLNSSTDSSSSSPTLSISSLNVTGSRLSGEGILPWLLSVGCGEFTHLSLKGNKIGGNFSLSRCKRLEFLDISSNNFSISIPSFADCSNLQYLDLSSNNFVGLIGDALAGCDKLSYLNISNNQFSGSFPSLPTSNLEYLYVGSNGFQGEIHQNLPDACGTLVEIDLSLNNLSGTIPSGFASCSLLETFDVSYNNLSGDLPVDVFMKMNNLKRLRLAFNNFVGMLPETLLTSLESL…	LAKQSGNMPGGLVLGKKFVYLKNDGSKECHGAGNLLKFSGIRQNALDRIPTRRSCNFTRIYKGNTQPNFNHNGSMIFLDLSYNLLEGSIPKE
NbS00052552g0004.1	Nicotiana benthamiana	BRI1	MKPHNSAMYQHHFSLNKIFLLSFNLQPLFVLLLIIFFLPPASPASVNGLFKDSQQLLSFKSSLPNTQTQLQNWLSSTDPCSFTGVSCKNSRVSSIDLTNTFLSVDFTLVSSYLLGLSNLESLVLNNANLSGSLTSAAKSQCGVSLNSIDLAENTISGPVSDISSFGQNLFTWLSSMRFVELDYFSNLSYLDLSANNFSTGFPSFKDCSNLEHLDLSSNKFSGDIGASLSSCGKLSFLNLTNNQFVGLVPKLPSESLEFLYLRGNDFQGVFPSQLADLCKTLVELDLSFNNFSGLVPENLGACSSLEFLDISNNNFSGKLPVDTLLKLSNLKTMVLSFNNFVGGLPESFSNLLKLETLDVSSNNITGIIPSGICKDPMSRLKVLYLQNNWFTGPIPDSLS…	LFKQSGNIAVALLTGKRYVYIKNDGSKECHGAGNLLEFGGIRQEQLDRISTRHPCNFTRVYRGITQPTFNHNGSMIFLDLSYNKLEGSIPKE
TJLC-58829-Nothofagus-obliqua	Nothofagus obliqua	BRI1	MNPFFPLNTHFSLFFLSITFLSLQASPTPSSSTNKDTQQLISFKASLPNPGLLSNWLPDQNPCSFSGISCKDSRVSAIDLSSIPVSTNFSFLSTFLLPLDHLENLSLKSTNLSGAISFPPGSKCSMFLTTLDLSQNSLYGSISDLSNLGSCSSLKSLNLSTNLLDASSVKDALKLDLQVLDLSFNKFSGATVISWIFSAGCNDMQVFALKGNKVAGEITTVSACKNLQYLDLSNNNFSVGIPSFGACEALFHLDISANKFSGDISHALSSCQHLSFLNLSSNQFLGPIPSFPTENLQFLSLAANHFEGQIPARLTDACSSLMELDLSYNNLSGTVPTGLTTCSSLQSFDISSNKFSGELPIEIFLKLSNLKKLDLSFNTFFGILPDSLSKLSTLETLDL…	LFKQSGKIAVNVISGKTYVYIKTDGSKECHGAGNLLEFAGISQEQLNRISVKNPCNFSRVYGGKLQPTFNHNGSMIFLDVSHNMLSGSIPKE
CKDK-3719-Ochna-serrulata	Ochna serrulata	BRI1	GSKCSSVLSSLDLSQNALSGPVSDLAYLGSCQNLKSLNLSHNSLDFSPKERPSSTGLRLMLESFDLSFNLISGSNVVAFLLYGGCSELKLLSLKGNTVNGDFDVSKCKSLQHLDVSSNNFSAAVPSFGDCLTLEYLDISANKFYGDLGHAIGSCSKLSFLNVSSNQFSGPVPMFPTANLQFLSLAGNNFQGEIPLHVVDACPGLVMLDLSTNNLSGSVPVGFGSCGSLESFDISTNNFTGELPVDTFLNMSSLRNLDLSFNVFIGFLSDSFSKLTTLESLDVSSNGLSGTIPAGLCQNPSNNLKELFLQNNLFTGSIPSTLSNCSQLTALHLSFNYLTGTIPSSLGSLDKLRDLKLWFNQLHGEIPLDIMNIQTLETLILDFNELTGTIPSSLSNCTNL…	LFKQSGNIAVNFIAGKRYAYLKNEKSDRCHGAGNLLEFAGIRSEELDRISSRHPCNFTRVYGGHTQPAFKNNGSMMFLDLSYNMLSGTIPKE
LOC_Os01g52050.1	Oryza sativa L.ssp.japonica	BRI1	MDSLWAAIAALFVAAAVVVRGAAAADDAQLLEEFRQAVPNQAALKGWSGGDGACRFPGAGCRNGRLTSLSLAGVPLNAEFRAVAATLLQLGSVEVLSLRGANVSGALSAAGGARCGSKLQALDLSGNAALRGSVADVAALASACGGLKTLNLSGDAVGAAKVGGGGGPGFAGLDSLDLSNNKITDDSDLRWMVDAGVGAVRWLDLALNRISGVPEFTNCSGLQYLDLSGNLIVGEVPGGALSDCRGLKVLNLSFNHLAGVFPPDIAGLTSLNALNLSNNNFSGELPGEAFAKLQQLTALSLSFNHFNGSIPDTVASLPELQQLDLSSNTFSGTIPSSLCQDPNSKLHLLYLQNNYLTGGIPDAVSNCTSLVSLDLSLNYINGSIPASLGDLGNLQDLIL…	LAKQSGKMNVGLIVGRPYVYLRNDELSSECRGKGSLLEFTSIRPDDLSRMPSKKLCNFTRMYVGSTEYTFNKNGSMIFLDLSYNQLDSAIPGE
GNPX-13256-Oxera-neriifolia	Oxera neriifolia	BRI1	MKADKNLFLHRLHPSFSLHHPHYMRLLILIHFLFLSLSSALGSSANALAGDSQLLLSFKNALPHATELFNWHPAISACNFNGVTCKDSRVSSIDLSNYRLNTDFSKVATFLLPLENLESLFLKNANISGSFSSAPILSCSTFLNSLDLAENAISGPISDVSNLAICSGLNSLNLSTNSMGFFVKEAARISGLTSLHVLDVSYNEISGENIVSWILSNEFAELRHLSLKGNKLTGDLPELNIKNLMYLDFSFNNFSTKFPLFNDCSSLHHLDLSSNKFFSNVVNSLPTCKKLSFLNLTNNQLSGTVPDLPSGSLQYVYLKQNHFHGGFPTGLSDSCTTLVELDLSVNNLTGTLPESLATCSVLRLLDISSNNFSGELPVDTLLQLSSLKKLMMSFNNFVG…	LFKQSGNIAVALLTGKRFLYIRNDGSKQCHGAGNLLEFGGIRDDQLDRILTRNPCNGRVWRGTTQPNFNHNGSMVFLDLSYNKLDGSIPKE
SSDU-45357-Papaver-bracteatum-3-samples-combined	Papaver bracteatum	BRI1	KEKEKMKKYCFFFITSLLFLYNIGKEVDSSSSGVGFSKDVEKLLAFKSKLINPSVLQNWVQNQDPCYFTGVSCNDNKDSVSGLDLSFVNLNLDFKFVSSFLMSLKSLEKLSLRFSNLTGNLSSSSESSCSEKLQELDLSGNKLTGSISDISSLSSCSNLMSLNLSRNSLGGGNKDYSGLKLPPSLQKLDLSTNNFTGKIPSLSPLGVLNHLDLSANKFSGDIGRYFTGFKSLSYLNLSNNEFSGRIPVISSGKLQYLLLSTNSFHGEIPLEITDSCTTLMEIDLSFNQLIGSLPSGLASCTSLEQINLSNNSFSGEFPSNTLIQMTKLKKLVLSYNYFDGEVHDSMSKLTNLEMLDLSANNLSGLIPPGLCESNESNLKELYLQNNMFTGIVPSSLSKC…	LSKQAGNIAGGLVAGKRYVYLKNDGSPGCHGAGSLLEFAGIRPEGLDRVPTRRQCNFTRVYMGNTQYTFNNNGSMIFLDLSYNNLENSIPKE
SSDU-9463-Papaver-bracteatum-3-samples-combined	Papaver bracteatum	BRI1	IFLPFLFFAITCTTTAKAISSDSDSELLLSFKATLKNPTLLSNWKPNTSPCFFNGITCNKDSQVSSINLMSIPLTSNFTSVSSYLLTLNHLEKLSLKSTNLTGKLSASHCSQVLSDLDLSGNGLTGSVSDIASLSSSCTSLKNLNLSRNALSGLNGQAKGSLGFDFEALDLSSNTISGPNVVQWLISPGCSNLKYLNLAGNEISGNIPVANCPSLDFLDLSANNFSGMLPSFGGSGGAGGCDSLQHLDLSANKFTGDIGVGLIGCQNLKLLNLSINEFSGQIPSLPTEKLKYISLSTNKFEGKIPTRLGEACSSLVALDLSSNHLVGNVPDNLGYCSSLEYINLSNNNLTGEFPGETLVKMTSLKRLVLSYNYFIGGLPDSLSKLINLELLELSSNNFS…	LSKQAGQIGVGWISGKRYVYLKNDGSSECHGAGNLLEFSGIRPEGLDRVPTRSSCNFTRIYMGNTEYTFSNNGSMIFLDLSYNLLEGSIPKE
SIZE-60461-Passiflora-caerulea	Passiflora caerulea	BRI1	MSSCKMKPLFFTLLLSLSVLSLQAFPPPFTSPNKDTQNLINFKATLSNPGLLQSWLPNQNPCTFTGVKCQETNRVSSVNLTSIPLSVDFHPVATFLLSLEHLETLSLQSTNISGFIYLPSGSQCSSVLSNLDLSHNALSSPISDMVSLGSCSALKSLNLSSNSLAGLSLKDKPSGLKLGLESLDLSYNKITGSNVLPFVLSGGCNKLKHLVLKGNKVSGDADVSRCKNLQYFDISSNNFSTSVPSLGDCLALEHLDISANKFYGDLAHATAACVNLNFLNVSTNKFSGPVPVLPAGNLQFLSLGGNSFQGEIPLYLLDSCPGLVTLDLSSNNLTGTIPDGFASCTKLETLDISTNNFTAELPVDTFLKMSSLKKLDLAYNGFDGELPVYLFKHPTLETL…	LFKQSGNIAVNFIAGKRYVYLKNDKSELCHGEGDLLEFAGIRSKQLNRISTRHPCNSTRVYGDYTQPTFNDNGSMIFLDLSYNVLSGNIPKE
EZZT-57759-Passiflora-edulis	Passiflora edulis	BRI1	MSSCKMKTLFFTLLLSLSVLSLQAFPPPFTSANKDTQNLINFKATLSNSGLLQNWLPNQNPCTFTGVKCQETNRVSSVDLTSIPLSVDFHPVATFLLSLEHLETLSLQSTNISGFISLPSGSQCSSVLSNLDLSHNALSSPISDMVSLGSCSALKSLNLSSNSLVGLSLKDKPSGLKLGLESLDLSYNKITGSNVLPFVLSGGCNKLKQLVLKGNKVSGDADVSRCKNLQYFDISSNNFSTSVPSLGDCLALEHLDISANKFYGDLAHATAACVNLNFLNVSTNKFSGPVPVLPAGNLQFLSLGGNSFQGEIPLYLLDSCPGLVTLDLSSNNLTGTIPAGFASCTKLETLDISTNNFTAELPVDTFLKMSSLKKLDLAYNSFDGELPVYLFKHSTLETL…	LFKQSGNIAVNFIAGKRYVYLKNDKSEQCHGEGDLLEFAGIRSKQLNRISTRHPCNSTRVYGDYTQPTFNDNGSMIFLDLSYNVLSGNIPKE
OBTI-10109-Peganum-harmala	Peganum harmala	BRI1	WQNLNPNATLLTQLSKMKQLDSTTLFSVLFLFALLMTSLSHQSSVSNRDVQQLISFKSALSDPTPLQNWLPNQNPCSFTGVSCKETRVSSIDLSSIPLSADFRVVSSFLLTLETLETLTLKSTNVTGSISFPSGSSKCSSVLSSLDLSENSLSGSLSDLSNLGSCSSLKYLNLSSNTFDFSVKEYSGGGLKLSLEVLDLSSNHLSGPNVVSWIMSNGCDELKHLGLMGNKLTEEVDVSKCSNLEFLDISSNNYSMGIPTFGDCLALEHLDISTNKFSGDIHLAISNCHHLTFLNISSNLFSGPVPDFSAFSNLQYLLLAENQFRGEIPQHLPDSSCSTLVELDLSSNNLSGRIPKGFTSCSLLESFDISTNNFSGELPVEIFSQMSSLKELILAFNGFS…	LFKQSGKIAANFIAGKRYVYIKNDGSKECHGAGNLLEFAGIRVDQLTRSSTRNPCNFTRVYRGHTQPTFNHNGSMMFLDISYNMLSGNIPKD
Phvul.009G138500.1	Phaseolus vulgaris	BRI1	MKALYRGSLFLKFFITLLFIGRASSSLLPTTRDPSQQLLSFKASLPNPSLLPNWLPNQTPCSFTGITCNQTHLTSIDLTSIPLSTNFSIVATYLLTLDHLQSISLKSTNLTGPSTIPLSHSKCTSSLTTIDLSQNTLSGSLSDMSFLASCSNLQSLNLSSNLLEFNSSHWKLNLRIADLSNNKISGSGILLWLLNPDIEHLALKGNKITGDTDFSGSTSLQHLDLSSNNFSVAIPSLGECSSLKYLDLSANKYFGDIARTLSPCKTLLYLNVSSNQFSGQVPSLPLGSLQFVYLAANHFHGPIPPALADLCSTLLHLDLSSNNLTGDFPRAFGACSSLQSLDISSNLFSGALPMEVLTQMSSLRELAVAFNEFGGPLPVSLSKLSSLELLDLSSNNFSG…	LSKQSGNIAVNFINGKTYVYIKNDGSKECHGAGNLLEFAGISQQQLNRISTKNPCNFTRVYGGKLQPTFNHNGSMIFLDISHNMLSGSIPKE
PGKL-19180-Phellodendron-amurense	Phellodendron amurense	BRI1	QLINFKDSLQNSTLLSDWLPSRDPCTFFGISCKGSRVSSINLSSTPLSTNFSLVSAFLLSLDHLETLSLKSTDLSGTIYFAPGSKCNTLLTTLDLSHNSLSGSLSDLSSLASCSGLKSLNLSNNILDSPSSAKDAPKLGLEVLDLSYNNLSGSTVVPWLFPGGCNGLQSLTLKGNKLTGEIAAVSTCDTLQYLDLSSNNFTVAIPSFGDCLALEHLDLSGNKFSGDIGHALSSCSHLAFLNLSSNQFSGPIPALPVENLRLLCPXGNHFLGEIPSWLAGACTYGVLVELDLSANNLSGAVPTGMSACSSLESFDISDNKFSGELPMEIFVKMSNLKKLDLSFNIFLGALPDSLSKLVGLETLDLSSNNLSGTIPSTLCEAPGNSWKELFLQNNLFTGWI…	LFKQSGNIAVNLISGKTYVYIKNDGSKECHGAGNLLEFAGISQEELNRISTRNPCNFTRVYGGKIQPTFNHNGSMIFLDISHNMLSGSIPKE
PDK_30s833481g002	Phoenix dactylifera L.	BRI1	MEFLPLLLLLLLLFLGLGSSEAGDLELLMSFKRSLPNPQVLQNWDPSQTPCSFAGVNCKAGRVAGVALQSLVLSVDFRSVSSYLLTLGSLESLSLRSVNLTGNISAAASRAGPRGSLNLSGNSFGIPPAGKSPSGGFSVEVLDLSYNKISGEADLRWIPAMTDCSGLQHLDLSANQLAGVIGAGVFGGCRSLRYLNLSANHFTGPLPSDLSSCSSLASLSLSSNNFSGEFPFKTLVSSMPKLEILELSFNNFSGPLPDAVSKLSMLELLDLSSNGFSGSIPTALCQSQESSLKELYLQNNQFTGRIPESLSNCSKLVSLDLSFNYLSGFIPATLGSLSSLRDLIMWQNLLEGEIPPQLSNIRSLENLILDNNGLTGSIPAGLSNCTDLNWISLLAILKL…	LARQSGNIAVGLVTGKRYVYLRNDGSSECRGSGNLLEFAGIRPEDLNRLPSRRFCNFTRVYMGSTQYTFNNNGSMIFLDLSNNQLVGVIPRE
MQIV-56888-Phyla-dulcis	Phyla dulcis	BRI1	MKADNNLFHHPLYYYGNLQLTVFFFFILLVYLTAAAAAAGGSGPNGLLRDSQQLISFKNSLPNSGELATWQPTSSPCNFHGVSCRNSRVSAIDLTNYHLDTDFTKVSGFLLRLESLETLVLKNTNISGEISGGTSCGGSLSSLDLAENAISGPVTDIATLGVCSGLLSLNLSKNSMDPFVKGAKTVSGLPPLQVLDLSYNNISGDSVVSWILSDAFSGLQFLSLKGNKVAGGLPEVFTFKNLEHLDLSINNISSNFPMFDDCSSLLHLDLSSNKFHGDIGNSLSRCGKLSFLNLTNNLLAGGVPALPGGGIQFLYLQDNNFQGAFPASLPDLCDTLVQLDLSFNNFTGSVPGSLAGCSALEFLDISGNNFSGELPVDTLLKLSNLKSLILSFNHFAGVL…	LFKQSGNIAAALLTGKSYVYIKNDGSKQCHGAGNLLEFGGIRQEQLNRISTRHPCNFTRVYRGITQPTFNHNGSMIFLDLSYNKLGGSIPKE
MQIV-56892-Phyla-dulcis	Phyla dulcis	BRI1	MKGDSHLLRRLHSTFSLFICILIFIYLSSTPVSSAAADGVLRDSQQLLAFKNSLPNPNPLPNWQPSVSPCNFDGVYCKNSKISSIDLSNYHLNADFSKVATLVLSLQSLETLVLKNANISGAISAAPRFSCASSLNSLDLSENAVSGSVTDISALQVCSNLVFLNLSKNSIEPPANGVARGSGLPAVQVLDVSYNKISGENAVSWLLSIESFPELQRLSLNGNKVAGKFPDFNFKNLMYLDLSLNNFSSKFPIFTDCSNLQHLDLSSNKFFGDVGDTLSTCLNLSFLNLTKNQLTGPVPELPSGSIQYLYLQENHFQGIFPNSVSDLCKTLVELNLSFNNLTGSVPDTLAACSALELLDISNNYFSGKLPVDTLVELSNLKTLVASFNNFTGGLPDSLS…	VFKQSGNIAVGLLPAKRYAYIKNDGSKQCHGAGNLLEFRGIREEQLYRISTRHPCNFSRIYRGITESTFNHNGSMIFLDISYNKLDGSIPKE
YGAT-6495-Phyllanthus-sp	Phyllanthus sp	BRI1	MKTHFTLFLLSLTFLTLQASSSSSSVNRDTQLLLSFKASVFNQTVLSNWLPNQNPCSFTGVQCQPSSNRVSSIDLSFFLLGTNFHAVASFLLALDSLETLSLQSTNISGPLSFPYGSKCSPVLATLDLSLNALSGSVSEVATLASCASLKSLNLSRNSLEFTTKSPSGLKLNLETLDLSFNSFSVLNAVPFLLYGGCGELKYLALKGNKANGIIDVSGCKNLQYLDISLNSFNISVPSFGECLALEHLDISSNKFNGDLGHAISGCSKLNFLNASANQFRGPIPMLPTQNLEFLSLGANDFQGQIPLHLFDACPGLVMLDLSSNNLSGPVPAAFASCTHLQSLDLSSNNFTGELPVTTLLKMTSLKNLDLSYNVFSGGFSDSLMKLTGLESLDLSSNGL…	LFKPSGSIAVNFIAGKRYVYLKNNKSDRCHGTGNLLEFAGIRPEKLQNVAARHPCNFTQVYNGHTQPTFNDNGSMIFLDLSYNLLSGLLPKE
PH01001731G0110	Phyllostachys heterocycla	BRI1	MDSPLLAVAAALFVVAVAAADDAQLLEEFKAAVPNQVALKGWTAGDGACRFPGAGCRGGRLTSLSLAGVPLNADFRAVAATLLQLSEVEALSLRGANVSGSLALAGGARCGSKMQALDLSRNAALRGSVADVAALAGACGGLKTLNLSGDAVGAAKAGGGLGFAALGLDVLDLSNNKITGDADLRWMVGAGVGAVRWLDLACNNISGPLPEFTNCSGLQYLDLSGNLIVGEVAGGALSSCRGLRALNLSGNHLAGAFPPDVAGLTSLTALNLSNNNFSGELAGDAFTGLQQLTALSLSFNHFHGSIPDSVAALPELEVLDLSSNTFSGTIPSSLCQDPSSRLRVLYLQNNYLAGDIPEAISNCTNLVSLDLSLNYINGSIPASLGELGRLQDLILWQNA…	LAKQSGKMTVGLIIGRPYVYLRNDELSSECRGKGSLLEFTSIRSDDLSRMPSKKLCNFTRMYMGSTEYTFNKNGSMIFLDLSFNQLDSEIPKE
MTHW-10210-Platanthera-clavellata	Platanthera clavellata	BRI1	GRLSELSLAGNGLTGSVADVSALASLCPALRSLNLSGNSVADSGKGAYSFPLLETLDLSFNKISSVADVRRILLAGPGIRFLDLSSNAISGGIGGGVLEGCGRVTVLNLSSNHLAGDLSRDLAYCSSLEAINLSNNNFSGKIPVDTLAKISDLRNLQISFNNLSGELPKSLSNLTKLEVLDFSSNALTGFIPVSFGGGLKELHLQNNLFSGPIPATLGNCSALVSIDLSFNYLTGTIPSEIGSLSLLQDLIMWQNLLEGEIPADLGRIATLENLILDNNGLTGSIPASLSNCTDLNWISLSSNHFNGEIPTWIGRLENLAILKLGNNSFSGTIPSELGDCKSLIWLDLNSNRLNGTIPSTLSKQSGNIAVGFVTGKRYVYLKNDGSKECRGAGNLLEFA…	LSKQSGNIAVGFVTGKRYVYLKNDGSKECRGAGNLLEFAGIRPEQLSRLPSHPCHFTRVYMGSTRYTFNKKGSMIFLDLSYNELTGQIPKE
IHPC-6480-Platycodon-grandiflorus	Platycodon grandiflorus	BRI1	MKSLLSLSLVLLLLTFLSPPTHLQASASSINGDTQKLLSFKSSLSNPNQLPFRNWLPNNNPCTFTGVTCNNSSRVSSIDLSNTYLSVDFVSISSILLSLPNLHSLYLKNSNLTGTVTSAARSECSPLLTYVDLAENQLSGLISDLSSFRVCPSLNSLNLSHNLFEFAPVNDSRGIHLSLQLLDLSYNRISGANVVPWLLSNGCAQLNYLSLKGNRVAGALPAFDCPSLEYLDLSANNFSTGFPSFTDCSHLHHLDFSSNKLYGDISVSLSNCKILTFLNLTRNQLSGGLPSLPAGGTLQFLYLSHNDYSGEIPPRFLDDLCSTLVDLDLSSNNLSGTVPESLGLCTSLQLLDISSNDFSGELPIDIILKLSSLKDLVLSFNNFVGGLPESLYKLTNLET…	LFKQSGNIAAAYLTGKPYVYIKNDGSKQCHGAGNLLEFGGIRQEQLDRISTRHPCNFTRVYRGITQPTFNHNGSMIFLDLSYNKLEGGIPKE
QSKP-398-Polansia-trachysperma	Polansia trachysperma	BRI1	MTNLPSFFLSLATIFFFFFFFSLSLQASPSPSSSLYKEALQLISFKSALPDPDVLPNWFPNQSPCSFHGVTCRDDKVSSIDLSSVHLSVGFSVVASSLMSLGGLESLFLSSTNISGSVSGFKCSASLTTLDLSANSLSGPLSSLSNLGSCSGLKFLNLSRNSLDFSGKISGGFKLNSLEVLDLSSNLLSGPNVAGWILAGGCGELKRLAISGNSISGDIDVSRCGNLEFLDVSRNTFSSGLPSLGDCSALQHLDISGNKFSGDISRAISPCTELRSLNLTGNQFSGTIPPLPLNSLQYLYLAGNRFSGEIPEFLAGACATLAELDLSGNDLHGTVPSFLGSCSVLETLELSSNNFSGELPMDTLLKMSGLKVLDLSFNEFSGFLPESLSNLSASLQTLD…	LFKQSGKIAANFIAGKRYVYIKNDGSKKQCHGAGNLLEFQGIRPEQLTRLSVRNPCNFTRVYGGHTQLTFNNNGSMMFLDMSYNMLSGTIPKE
EDBB-15941-Polyscias-fruticosa	Polyscias fruticosa	BRI1	MQSTEIPSSSYISNPCFQTXNNNGVYRDSQQLLSFKSLLSNSRELNWSPKISPCNFTGVSCNRDSRVSVIDLSNSQLNLDFQAVSSFLLTLPNLEKLSLKNSNLTGKLTVTTRSPCSLALSYLDLAENGISGPVSDISGLSLCPKLKSLNLSKNSVDFTGTDSKGLGLNLETLDLSYNRITGQNFVPWLLSNGCSELRYLSLKGNKIASSVLSLSDCKNLEHLDLSANNFSTGLPSFDGCLALNHLDLSSNKFSGDISTSLSACKNLSFLNLTNNLFDGGIPIMPSGNLRFLYLSHNYFQGIMPHHLSDLCSSLVELDISANKLSGSVPESFGGCSYLELLDISSNYFSGELPIDTLLKLSSLKTLVFATNNFSGHLPEKLSKMTNLETLDLSGNNILG…	LFKQSGNIAAGLLIGKPYVYIKNDGSKECHGAGNLLEFGGIRTEQLNRISTRHPCNFTRVYRGITQPTFHNNGSMIFLDLSYNRLEGSLPKE
Potri.005G086500.1	Populus trichocarpa	BRI1	MEAHFFVSLLSLILLSLPPFFTSANKDTQNLINFKTTLSNPSLLQNWLPDQNPCIFTGVKCQETTNRVSSIDLTNISLTCDFHPVAAFLLTLENLESLSLKSANISGTISFPFGSKCSSVLSNLDLSQNSLSGSVSDIAALRSCPALKSLGLSGNSIEFSVPKEKSSGLRGLSFTFIDLSFNKIVGSNVVPFILSGGCNDLKYLALKGNKVSGDVDFSSCKNLQYLDVSSNNFSVTVPSFGDCLALEHLDISSNKFYGDLGRAIGGCVKLNFLNISSNKFSGPIPVFPTGNLQSLSLGGNHFEGEIPLHLMDACPGLVMLDLSSNNLSGSVPNSFGSCTSLESFDISTNNFTGELPFDTFLKMTSLKRLDLAYNAFMGGLPDSLSQHASLESLDLSSNS…	LFKQSGSIAVNFIRGKRYVYLKNEKSEQCHGEGDLLEFAGIRSEHLIRISSRHPCNFTRVYGDYTQPTFNDNGSMIFLDLSYNMLSGSIPAA
PHCE-21261-Prunella-vulgaris	Prunella vulgaris	BRI1	MRSSHKNRVLMKMKAQKSLLHSPFSHHHFLPFLLLSLSPSSAAKGVSGDSRRLLSFKDSLPNPDQLHDWHPTISPCNFSGVSCKYSRVSSVDLSNYPLHTNFSTVAEFLLSLQNLETLVLKNANISGEIRTTTQEFRCTIFLNSLDLSGNMISGHVSDVLTLQLCPSLVSLNLSGNAMDPLDEKLVSFSGLTSLHVLDLSYNKISGDDVVSWLLSDEFPQLQHLSLKGNKLLGILPELKLKNLMYLDLSFNNFTTKFPILNDCSTLKHLDLSSNKFFGDVETSFSTCPKLRYLNITNNQLTGVAPNPTGSLQYLYLKQNHFHGAFPLTSSASCSALLELDLSVNNMTGTLPQGLSECSRLDLLDVSGNNFSGELPIETLLKLSSLRVLRMSFNYLVGPV…	LFKQSDYIDVALLTGKRYIYIKNNGSKQCHGAGNLLEFGGVRDEEQDRITTRHSCSVGLVWRGITQPNFNHNGSMIFLDLSYNKLDGAIPKE
Pm001806	Prunnus mume	BRI1	MKLHKAISQHHSHFSFPFLLLLLHLLFLQAFSASRPmSSSSSSSAYRDTQKLLNFKYSLPSPTLLPTWLPNQNPCAFNGISCKQTGVSSIDLSGTALNTNLTLVSTFLMTLDSLESLTLKSTSLSGSISFPPKSKCSPLLTTIDLAENSLSGPISDVSSLGACSALKFLNLSSNSLDFSTKDSTGFRLSLQVLDLSYNKISGPNVVPWMLSNGCGDLQQLVLKGNKISGEMSSVSSCKKLKHLDLSSNNFSVSVPSFGDCLALDHLDISGNKFSGDIGRAISSCNQLTFLNLSVNHFYGQVPDMPTKKLKFLSLAGNGFLGTFPMNLLDTCAQLVELDLSSNSLTGTVPDALTSCTLLESLDLSRNNLFGELPIEILMKLSNLKSVSLSLNNFFGRLPG…	LFKQSGNIAVNFIVSKTYAYIKNDGSKECHGAGNLLEFAGIIDQRLNRISTRNPCNFTRVYRGMIQPTFNHNGSMIFLDLSHNFLSGSIPKE
ppa000566m	Prunus persica	BRI1	MTLDSLEFLTLKSTSLSGSISFPPKSKCSPLLTTIDLAENSLSGPISDVSSLGACSALKFLNLSSNSLDFFTKDSTGFRLSLQVLDLSYNKISGPNVVPLILSNGCGDLQQLVLKGNKISGEMSSVSSCKKLEHLDLSSNNFSVSVPSFGDCLALDHLDISGNKFSGDIGRAISACSQLTFLNLSVNHFYGQVPDMPTKKLKILSLAGNGFQGTFPMNLLDTCAELVELDLSSNSLTGTVPDALTSCTLLESLDLSRNNLSGELPIEILMKLSNLKAVSLSLNNFFGRLPDSLSKLATLESLDLSSNNLSGPIPVGLCGDPRNSWKELYLQNNLFIGTIPPTLSNCSQLVSLDLSFNYLTGTIPSSLGSLSNLRDLIIWLNKLSGEIPQELTNLGSLEN…	LFKQSGNIAVNFIVSKTYAYIKNDGSKECHGAGNLLEFAGIRDEHLNRISARNPCNFTRVYRGMIQPTFNHNGSMIFLDLSHNLLSGSIPKE
JOPH-56458-Psychotria-ipecacuanha-root-culture	Psychotria ipecacuanha	BRI1	MKMKADTSNLSNHSPLNPFSSPRIFSFYHHHYLHQRPVAFCIALLFFLLCPPASAASANGLLKDSQQLLSFKSSLPSPAQLQDWLPSNGPCNFTGVSCKNSRVSYVDLSNIPLSVDFSSISSSLLALQSLEVLVLKNTNLSGSLSSVSRSQCGALLSSVDLAENSISGPVTDILSFGVCSSIASLNLSTNSMDPPGKDAGNKVPNFPLQVLDLSYNNLSGQYGNPWVLSNQLSELQYLSLKGNKLAGDIPVLDFTNLSYLDLSMNNFSTGFPSFKDCTNLEHLDLSSNKFFGGVGSSISSCGKLRFLNLTNNKFTGAVPNLTSGAMQSLYLRGNDFQGVLLPYLSDLCSNLVELDLSFNKLSGNLPESLSSCSVLELLDISNNSFSGELPIDTLVKMSN…	LSKQAGNIAAGLLTGKQYGYIKNDGTKQCHGAGNLLEFGGIRPEQLDRISSRCPCNFSRFYRGITQPTFNHNGSMIFLDISHNNLEGSIPKE
YNUE-22240-Punica-granatum-4-samples-combined	Punica granatum granatum	BRI1	KMKKPLQLYPFFVFLCPVLSFLLLQADSAALPGDTQLLLSFKSAIKNPASLQNWVSTQSPCSFSGVTCISLRVTSIDLSSSDLSADFHSVAAFLLPLDSLETLTLRATNLTGTISPPAGAKCGASLSSLDLSLNSLSGPFSSISNLASCSSLKRLNLSGNSLDSSVEDKAGLKLSLQAFDLSFNKISGPSLVPWVAATGCIEMTILSLKGNRATGEVDVSKCGKLAYLDISSNNFSATLPKLSDCSALEHLDLSSNRFYGEVGGSLSRCSQLSFLNLSTNHFSGSIPSLPTKNLQFLHLSSNDFQGAIPSSLSDACSTLLELDLSHNNLSGSIPSSLDSCSLLQSLDISNNNFSGHIPMNVLFSGMTGLKKLVLSFNYFSGPLPDSVSKLPDLETLDLS…	LFKQSGKITVKLLNDKRYAYIKNDGKKECHGAGNLLEFAGIRPEQLNRMSTRNPCNFTRVYKGVIDPTFKNNGSIIFLDISHNLLSGSIPKE
QZZU-4517-Pyrenacantha-malvifolia	Pyrenacantha malvifolia	BRI1	MIPYSSFQHQLILFLLALCSLNTTSFASSSSNGLTEDSHQLLSFRSSLPEPNQLNNWLPTINPCDFTGLSCESSRISSVELAGIQLRVDFHSVSTFLMTLQGLRTLVLKNANLSGSISFPERSQCSSSLSYLDLSGNTIFGSIHDISRFSACPSLKFLNLSGNSLEYNVKGSDNSEGLPISLRVLDLSHNKISGDKVVPFLLSSGCSELESLSLKGNCRVNGSVPLFDCKKLEYLDLSANDFTSELPSFGHCQSLHHLDLSSNGFFGDISASVSSCGSLSFLNLTGNRFSGAIPELPGGNLRFLYLSENGFQGVMPAHLSDLCSSLVELDLSNNHLYGEVPESIVTCSLLELLDISYNNFSGALPIDTLLELGKLKSLVLSFNNFHGYLPESLSNLSNL…	LFKQSGQIAVSWLTGKRYVYIKNDGSRQCHGAGNLLEFGGIRPEQLVRISTRNPCNFTRVYKGITQPTFENNGSMIFLDLSYNKLEGSIPQE
IKFD-54671-Quassia-amara	Quassia amara	BRI1	MKALLASTFYSFSLFFLVFSFVSVSLQASPNRDIQQLLSFKAALSNHSLLQNWLPNQNPCGFYGVSCNAGSVISSIDLSFVTLSADFHVVSSYLLTLPSLETLYLKNTNLSGTISLPAGYTCSSFLSSLDLSLNSLSGPLSDISYLGSCSNLKYLNLSSNLLDFSGRESGGLKLSSEVLDLSFNKISGANVVPWILLNGCDELKQLALKGNKVTGDINVSKCKSLEFLDVSSNNFSMPVPSFGDCLALEHLDISANKFTGDIGHAISACEHLTFLNASSNSFSGPIPMLASSNLQYLLLGGNDFRGEIPVHLADSCPSLVKLDFSSNNLSGKVPSSFSSLSSLESFDISSNKFSGELPIEILLSMNSLKELVLSFNDFAGALPDSLSNLTNLETLDLSS…	LFKQSGKIAANFIAGKRYVYIKNDGSKECHGAGNLLEFAGIRAEQLNRISTRNPCNFTRVYGGHTQPTFNNNGSMMFLDVSYNMLSGSIPKE
YUOM-7659-Rhus-radicans	Rhus radicans	BRI1	RVLPLKASSFKLFQLSSLMAMLTTSFFFSSFFLLLLSETSLSSSSATNPDAQQLMNFKLALPDPSVLKNWQQNQNPCSFNGAKCNGTRVSSIDLTSLHLSTDFHLVASHLLTLENLQTLSLQNTNLSGTISLPPGSKCSSYLTSVDLSLNSLSGPISVLSNLGSCSSLKSLNLSSNLLAFSGTESGGLQLSLESLDLSYNNHISGPNVVPWIVYNGCENLKLLALKGNKFTGEINVSKCKNLKFLDISANNISVSVPAFGDCLALEHLDISANKFSFDIFHAISPCEKLTFLNISSNQFGGQVPVLSSAANLQYFLLGNNLFQGEIPLQLADSCSSLVKIDLSSNNLSGTVPSSFSACSSLASLDISYNKFSGELPVHTFLEMSSLKELVLSFNDFTGV…	LFKQSGKIAVNFIAGKKYVYIKNDGSKECHGAGNLLEFAGISQEHLNRISIRNPCNFTRVYKGFTQPTFNNNGSMMFFDISYNMLSGTIPKE
29592.m000104	Ricinus communis	BRI1	MSNITGFISLPSGSKCSSVLSNLDLSENGLSGPVSDIAGLVSFCPSLKSLNLSTNLLDFSIKEKSFNGLKLGLEILDISFNKISGSNVVPFILSGGCNELVYLALKGNKVSGDLDVSTCKNLQFLDVSSNNFNISIPSFGDCLALEHLDISSNEFYGDLAHAISDCAKLNFLNVSANDFSGEVPVLPTGSLQYVYLAGNHFHGEIPLHLIDACPGLIQLDLSSNNLSGSIPSSFAACTSLQSFDISINNFAGELPINTIFKMSSLKNLDFSYNFFIGGLPDSFSNLTSLEILDLSSNNLSGPIPSGLCKDPNSNLKELFLQNNLFTGSIPATLSNCSQLTSLHLSFNYLTGTIPSSFGSLSKLRDLKLWFNLLHGEIPPEITNIQTLETLILDFNELTG…	LFKQSGNIAVNFITGKRYVYLRNNKSERCHGEGNLLEFAGIRSEQLDRISTRHPCAFTRVYGGHTQPTFKDNGSMIFLDLSYNKLSGCIPKE
IANR-76017-Rosa-palustris	Rosa palustris	BRI1	MKPHKPISHHFFLLLLLFLLSATPSSSSSSSAYKDAQQLLSFKNSLPKPTLLSDWLPDQNPCLFSGVFCKQTRVSSIDLTLVPLSTNLTIISTFLMTIDSLQSLTLKSTGLTGPISFPAKSKCSPLLTFIDLANNSLSGPISGIPNLASCSSLNSLNLSTNLLEFNAKDSATSGLSLQVLDLSFNKIAGPAVPWIVSDGCSELVQLVLKGNKITGDMSVSGCKKLETLDFSSNNFTVEIPSFGDCLVLDHLDISGNKFSGDVAHALSSCKQLTFLNLSRNHFSGPIPAIPTQNLQFLSLSGNEFQGAIPPSLLSSCESLVELDLSLNNLSGSVPDALSSCASLESLDISNNFFTGELPIKTLLKLSNLKSVSLSLNGFFGTLPRSLSRLSYLDSLDLSS…	LFKQSGNIAVNFVASKTYVYIKNDGSKECHGAGNLLEFAGIRQEQLTRISTRNPCNFTRVYRGILQPTFNGNGTMIFLDMSHNRLSGSIPKE
GLVK-24543-Salix-eriocephala	Salix eriocephala	BRI1	NQTLSYSLCTHTQKKKEEKKAELEALYLSNGCSQTLKTQPFSFSSVNPSTKMKTHFFVLLLSLTFLSLQASTPPFFTSANRDAQNLISFKAALSNPSLLQNWLPNQNPCTFTGVECHETTNRVSSIGLADIPLTCDFHPVATFLLTLENLESLSLKSANISGSISFPPGSKCSSVLSYLDLSQNSLSGSVSGIATLRSCLALKSLNLSGNSIEFSVLEEKSSGLRGLSFELLDLSFNKIVGSNAVPFILSEGCNELKHLSLKGNKVSGDIDFSSCKNLQYLDVSENNFSSSVPSFGKCLALEHLDISANKFHGDLGHAIGGCAKLNLLNVTSNNFSGPIPVLPTASLQSLSLGGNLFVGDIPLHLMDACPGLVMLDLSSNNLTGSVPSSLGSCTSLETF…	LFKQSGRIAVNFIRGKRYVYLKNDKSEQCHGEGNLLEFAGIRLEQLNRISSNHPCNFSRVYGEYTRPTFNDNGSMIFLDLSYNMLSGSIPAA
RTTY-13783-Salvadora-sp	Salvadora sp	BRI1	SPSSQRSLVSSCFPGKIPKNEKFSQLVCRFNLFLRPFSLSSTSGVAGLIFVFVSLQRNPAAYKLXXXXXXXXPNLLPDWFPNQNPCRFHGVTCRNNRVSSIDLTSVHLSVGFNVVASSLMTLGGLESLFLSNTNISGSISGFKCSVSLSVLDLSLNVLSGPLSSLSNLGSCSNLKSLNLSSNLLDFSGKISGGFKLNSLEVLDLSFNQLTGNKVVGWVLAGGCGSLKRLAISGNKISGGVDVSRCGNLQFLDVSLNNLSAGLPSLGDCLALEHLDISGNRFSGDISRAVLSCTELKFLNISSNQFDGPIPSLPLNSLEYLSLADNNFSGEIPEFLGGACATLAGLELSGNHLSGTVPSFLGSCSSLEMLDLSSNNFSGELPIETLTKMNGLKVLVLSFN…	LFKQSGKIAANFIAGKRYVYIKNDGSKKQCHGAGNLLEFQGIRPEQLTRLSARNPCNFTRVYGGHTQPTFNNNGSMMFLDMSYNMLSGNIPKE
XHKT-65437-Sanguinaria-canadensis	Sanguinaria canadensis	BRI1	AGNGLFGSVSDISSFASCSNLKYLNLSSNFFGSSSVGKEGSGGLKLDLQTLDLSFNRISGENVLPWIISGGCSELKYLDLEGNQITGDIPVSNCRSLEFLDLASNNFSGNFPSFGSCAALNHIDLSENKFTGDIGDGLAGCKFLSFLNLSSNEISGNIPSLPSGNLQYLLLSSNNFQGEIPLQLADSCTTLLELDLSSNKLYGTLPTNLGSCSSLEHINLSNNDFSGEFPTDTLVQMTSLKKLVLSYNSFIGGLPDSLSKLTNLEMLDLSSNNISGSIPSRLCQDPKNSLQELYLPNNLFTGSIPATLSNCSQLISLDLSFNYLTGTIPSSLGSLSKLRGLIMWLNQLTGEIPAELSNIRTLENLILDDNGLTGTIPSGLSNCISLNWISLSSNRLSGE…	LSKQSGNIAVGLITGKKYVYLKNDGSPGCHGAGNLLEFAGIRQEGLNRIPTRRFCNFTRVYMSNTQYTFNNNGSIIFLDLSYNMLSGSIPKE
MVRF-17190-Sansevieria-trifasciata	Sansevieria trifasciata	BRI1	SSSDLQLLIAFKNSLSDPTLLRSWNPTQNPCSYSGVTCTGSLVTSVEVADLPLNANLASVSASLLQLPSLSVLSLRHANLTGSLPAADSTSPRCGAQLASLDLSSNSIAGSLADVAITASCGSLKRLNLSRNLIGGGGQAAAGELGGLEILDLSYNRISAADLRWVLESSGGYRNLSLAGNKIPGRIPPIANCSTLRRLDLSSNEFSGEITAGFFGGCSKLEFLNLSSNHFDGNIPIAPSLTSLLLASNNFSGELPVETLASIPNLQNLDLAFNNLTGILDETVTKLLSLELLDLSSNMLWGWIPHKLPPRLSELYLQNNRFSGEIPASISNCSSLVSLDLSFNYLTGTIPPSLGDLRQLRDLIMWQNLLEGEIPSVLSKISTLENLILDNNGLTGAIP…	LAKQSGNIAVGLVTGKRYVYLKNDGSSECRGSGNLLEFAGIKPEELNRLPSRRTCNFTRVYMGSTQYTFNNNGSMIFLDLSYNELAGEIPKE
QDVW-11446-Saruma-henryi	Saruma henryi	BRI1	MSLESLEVLTMKFTNLTGNLAPASRDACSKVLSEVDLAGNSISGDISQISSLSSCASLKFLNLSSNGFVSSGKKPAALTRLSLQILDLSYNLISGQNVLPSLFSGACTELLVLNLAGNKIFGNLSVPSCRNLESLDLFSNQLSGAFPSFADCKPLLRVDLSSNRFSGAIGSGIASCENLSFLNLSANNFSGELPSFYSSNLKTLVLSGNAFEGEVPPQLAVDSCKTLIDLDLSFNHLHGTLPSAFASCSVLKSINLSNNRFSGDFPSETLTLMSDLKKINLSYNNFTGKLPDSLSKLAGLEQLDLSSNKLSGSIPWGLCQSPGNSLKMLYLQNNVFTGIIPATLSNCTQLVSLDLSFNYLTGTIPPSLGDLSQLHDLIMWLNLLQGEIPNELSNIRTLE…	LSKQSGNIAVGLVSGKRYVYMRNDGSIDCRGAGNLLEFSGIRPEQLNRVPTRHSCNFTRIYQGNTQYTFNNNGSMIFLDLSYNLLEGSIPKE
ABSS-14507-Sassafras-albidum	Sassafras albidum	BRI1	MASSLLLLLLFLPLSFLSLSATAEIAAGASMDAQQLLSFKSKLQNPQILQSWQPNQNPCNFSFVSCQASRVSTIDLSFVLLHADLSYVSSYLLSLEKLERLLLKSTNLTGNLIAASDSPCGKLLIELDLAENGLSGEVSGISSLSSCSGLKSLNLSSNGLYFSGGGADLSSGGRPPCVQVLDLSFNKISGGGVLPWIFSGGCAELQYLNLARNGITGEIPALGGGGKGLVHLNLSSNGFSGEIPPRFVADACLSASIVELDLSFNNLSGTLPPDFASCSSLESLNVSRNYLSGGFPAKTLTSMKNLKKLILSYNNLTGVLPRTLSVIGSLELLDLSSNSILGSIPSELCQDPNNSLKELYLQNNRFTGAIPSALGNCSQLVSLDLSFNYLRGTIPRSLG…	LSRQSGKIAEGLVTGKKFVYLKNNPSVNCHGAGNLLEFAGIRPEQLNRVPRVSCSSRIYTGLTRYTFKNNGSMIFLDLSYNLLEGSIPKE
OLES-15175-Schiedea-membranacea	Schiedea membranacea	BRI1	MKLIYLIFTLFSLISPVVTAQDGMFTDAQKLLGFKSXPCGFTGVLCGNNGRVTSVNLNSVSVSTEFTSVSTFLLSIPFLNSISLSKNNVSGSIKSFKHCSNLVSQIDLSHNKISGSVLDLSHLSSCSSLSNLNISFNLLDSSGFFKRAHFGLTLKKFDVSGNLIFGEEILPWVLENGCDDLSYLDMKGNKLLGSFNLDKCSKLEYLDLSCNNFSINVPNFGKACSNLKHLDLSSNKFIGNLVDSLIGCHNLSFLNISNNGFDGELPNFVEKSSLEYLNLGNNKFEGVISENFAEVMCEKLVNFDISFNNVSGMIPNAFGSCKLLETLDVSNNSLTGVLPVELLLKLEKLRELNLGSNRFEGNLPDSVSLFSNLESLDLSSNNLVGKIPDLICENTNWKE…	LADQSGSMVVGLVVGKKFVYLRNAGGKECLGTGNLLEFAGIRPYALDRLATPNCQFQQIYKGKTQPTFNHNGSMIFLDLSRNKLEGGIPRE
ATYL-14488-Scutellaria-montana	Scutellaria montana	BRI1	MKSGNNIFHYPLYSLLILSFFLSLSSAGAAESQQLISFKNSLSDPTQLPTWLPSTSPCTFHGVSCTNSRVSAIDLSDHRLDTDFAAVAAFLLSLQNLQSLTLRNANISGSISTAAKVSCNALFNSLDLSMNAISGPVTDILAIGVCSGLTSLNLSRNSMDLFAKEAAGIPSLRVLDLSYNNISGDNVVLWLLSPAFSELQYLSLKSNKVAGGFTKFNFKNLEHLDLSINNISTSFPLFTDCSALHHLDISSNKFSGAVGNSLSTCSKLSFLNLTNNLLSGAVPTLPRGSIEYLYLRENDFQGFIPASISDSCSTLVEMDLSYNNLTGSLPETLSACSVLELLDVSNNNISGELPVDTLLKLSNLKKLVLSFNNFVGELPDSLSKMVALEVLDVSSNNMT…	LFKQSGNIAVGLLIGKSYVYIKNDGSKECHGAGNLLEFGGIRAEQLHRISTRHPCNFTRVYKGITQPTFNHNGSMIFLDLSYNRLDGSIPKE
ATYL-6551-Scutellaria-montana	Scutellaria montana	BRI1	MHRQSKPPRESGCVCVINKQTPVFSKMKADFIHFFFFFLSLSSTSSAAGGRAGDSLRLLSFKNSLPNPTQLSSWQPTVPPCNFEGVSCNNSRVSAINLSNYLLNVDFSKVATFLLPLQNLHSLVLKNANISGSLSSSPLFSCSAFLNSLDLAQNAISGTLSEISALGACSALSFLNVSMNSLGPFVDKLSGLKSLHVLDASYNKISGENVLSWLLSSGFAELEHLSLKGNKFAGNLIIPELNFKNLAFLDLSFNNFSTKFPSFDVCTSLQHLDLSSNMFFGEVGNSLFTCKKLSFLNLTSNQLSGTVPELPGGSLQYLYLKQNHFHGGFPVSLSDSCTTLVELDVSFNNLTGNLPGSLADCSVLEVLDVSNNNFSGELPVDTLLKLTNLRFLMMSFNNF…	LFKQSGNIAVALHTGKRYMYIKNDGSKQCHGAGNLLEFGGIRDEQLDRISTRNPCNGRVWRGKTQPNFNHNGSMIFLDLSYNKLGGSIPKE
Si000117m	Setaria italica	BRI1	MESPGLLAVLALLVVAVVAAADDAQLLEQFKSEAQSPAAGVRGWSAADGACRFPGAACRGGRLTSLSLAGVPLNADFRAVAATLLQLGSLETLSLRGANVSGALAAAPRCGAKLQSLDLSGNAGLRGSVADVEALAASCGGLKALNLSGDSVGGPRSGGGGGSGFGLDALDLSDNKISGDGDLRWMVGAGVGAVRRLDLSGNKISGLPEFTNCSGLEYLDLSGNLITGEVAGGTLSDCRGLSTLNLSGNHLVGAFPPDVAGLTSLAALNLSNNNFSSELPADAFTGLQQLKVLALSFNHFNGTIPDSLAALPELDVLDLSSNAFSGTIPSSLCQDPNSSLRMLYLQNNYLSGAIPESITNCTRLESLDLSLNNINGTLPASLGKLGELRDLILWQNFLE…	LAKQSGKMNVGLVIGRPYVYLRNDELSSECRGKGSLLEFSSIRPEDLNRMPSKKMCNFTRVYMGSTEYTFNKNGSMIFLDLSFNQLDSEIPKE
CVDF-6312-Simmondsia-chinensis	Simmondsia chinensis	BRI1	PNLLQNWQKGQDPCQFNGVFCNGSRVSSLDLSLVSLSTSFGSLSSFVFTIENLESLTLKSANISGALQPLQHCSESLSLVDLSQNMISGSFTDLNYFGSCSSLKSLNLSSNSLDSSKDSRGTHLSLSVESLDLSRNKFSGGEILPWLLEKGCENLSFLSLKENVIRGSFELVGCESLVHFDASYNNFSAPMPNLGNCSNLEHLDLSSNKFSGVILDGELTKCEKLKRLNMSNNQFTGAIPSLPSSSLQFLYLGNNEFQGEIPQNLADSCSSLVELDVSVNNLTGMIPNGFESCSLLQKLDVAYNNFSGDLPIDMFLQMGNLKELILASNRFVGTLPDSLFKISSLESLELGSNNISGKIPSGICENPSSRLKELSLQNNLLTGEIPPSLGNCSELMSLD…	LAKQSGNMAVGLVVGKKYVYLRNNGSDDCHGTGNLLEFAGIRQEALDRIPTRHSCNFTRIYRGNTQPTFQHNGTMIFLDLSYNNLSGSIPKE
DTNC-1712-Sinningia-tuberosa	Sinningia tuberosa	BRI1	MKDDNNLFNSNFFLFYNCYRGRLQPQLWIFFIFFFISLSSSQVSSASNGLFRDSQLLISFRNSLLNPTELQTWQPTISPCNFSGVSCKDFRVSSVDLSNHHLNTDFSSVASFLLSLQNLESLVLKNANIHGAISSLSRFSCSAYLTSLDLAENAISGSLTDISSLGICPGLLFLNLSKNSLEPSVEEAVKGLRATGLSSLHVLDVSYNKISGQNVISWLFSGDFAGLQYLSLKGNKLAGTFPVLNLEKMMYLDLSMNNFSTNFPSFSDCTNLQHLDLSSNKFFGEVGNSLLKCEKLSFLNLTNNHLTGAVPQLPTGSIQYLYLRENFFQGVFPPSLSDLCTTLVELDLSFNNLTGNLPESLGACSVTLNFLDISYNNFSGELPIDTLLQLSNLRTLLMS…	LSKQSGNIEAAFLTGKRFVYIKNDGSKQCHGAGNLLEFEGIRPEQLDRISTRHPCSFTRVYIGITHPTFNHNGSMVFLDLSYNKLEGSIPKE
GHLP-13247-Solanum-dulcamara	Solanum dulcamara	BRI1	MKAHKTVFYQHPLSLNKLFLFSFYLQPLFVLLIFLLPPASPASINGLFKDSQQLLSFKASLPPTPTLLQNWLSSTDPCSFTGVSCKNSRVSSIDLSNTFLSVDFTLVTSYLLPLSNLESIVLKNANLSGSLTSAAKSQCGVSLDSIDLAENTFSGPISDISSFGVCSNLKSLNLSKNFLDPPGKELLNKGATFNLQVLDLSYNNISGLNLFPWLSSMGFGELEFFSLKGNKVAGSIPELDFKNLSYLDLSANNFSTVFPSFKDCSNLQHLDLSSNKFYGDIGASLSSCGKLSYLNLTNNQFVGWVPKLPSECLQYLYLRGNDFQGVYPNQLADLCKTVVELDLSYNNLSGMVPESLGECSSLELVDISNNNFSGKLPVDTLLKLSNMKTMVLSFNKFVG…	LFKQSGNIAVALLTGKRYVYIKNDGSKECHGAGNLLEFGGIRQEQLDRISTRHPCNFTRVYKGITQPTFNHNGSMIFLDLSYNKLEGSIPKE
Solyc04g051510.1.1	Solanum lycopersicum	BRI1	MKAHKTVFNQHPLSLNKLFFVLLLIFFLPPASPAASVNGLYKDSQQLLSFKAALPPTPTLLQNWLSSTGPCSFTGVSCKNSRVSSIDLSNTFLSVDFSLVTSYLLPLSNLESLVLKNANLSGSLTSAAKSQCGVTLDSIDLAENTISGPISDISSFGVCSNLKSLNLSKNFLDPPGKEMLKAATFSLQVLDLSYNNISGFNLFPWVSSMGFVELEFFSLKGNKLAGSIPELDFKNLSYLDLSANNFSTVFPSFKDCSNLQHLDLSSNKFYGDIGSSLSSCGKLSFLNLTNNQFVGLVPKLPSESLQYLYLRGNDFQGVYPNQLADLCKTVVELDLSYNNFSGMVPESLGECSSLELVDISYNNFSGKLPVDTLSKLSNIKTMVLSFNKFVGGLPDSFSN…	LFKQSGNIAVALLTGKRYVYIKNDGSKECHGAGNLLEFGGIRQEQLDRISTRHPCNFTRVYRGITQPTFNHNGSMIFLDLSYNKLEGSIPKE
PGSC0003DMT400050728	Solanum tuberosum	BRI1	MKAHKTVFYQHPLSLNKLFFVLLLIFFLPPASPASVNGLFKDSQQLLSFKAALPPTPTLLQNWLPSTDPCSFTGVSCKNSRVSSIDLSNTFLSVDFSLVTSYLLPLSNLESLVLKNANLSGSLTSAAKSQCGVSLDSIDLAENTISGPISDISSFGVCSNLKSLNLSKNFLDPPGKEILKGATFSLQVLDLSYNNISGFNLFPWVSSMGFGELEFFSLKGNKLAGSIPELDFKNLSHLDLSANNFSTVFPSFKDCSNLQHLDLSSNKFYGDIGSSLSSCGKLSFLNLTNNQFVGLVPKLQSESLQYLYLRGNDFQGVYPNQLADLCKTVVELDLSYNNFSGMVPESLGECSSLELVDISNNNFSGKLPVDTLLKLSNMKTMVLSFNKFVGVLPDSFSNL…	LFKQSGNIAVALLTGKRYVYIKNDGSKECHGAGNLLEFGGIRQEQLGRISTRHPCNFTRVYRGITQPTFNHNGSMIFLDLSYNKLEGSIPKE
LQJY-83919-Solanum-xanthocarpum	Solanum xanthocarpum	BRI1	MKVHKTVLYQHPLSLNKLFLFSFYLQQLFVLLLLIFLLPPASPASVNGLFKDSQQLLSFKAALPPTPALLQNWLSSTDPCSFTGVSCKNSRVSSIDLSNTFLSVDFTLVSSYLLPLSNLESLVLKNANLSGSLTSAAKSQCGGPLDFIDLAENRISGPVSDISSFGVCSNLKSLNLSKNSIDPPAKEIPEGATFSLQVLDLSFNNISGQNLFPWLSSMGFGELEFFSLKGNKLAGSIPELDFKNLSYMDLSANNFSTVFPSFKDCSNLQHLDFSSNKFYGDIGASLSSCGKLSFLNLTNNQFEGLVPKLPSESLQYLYLRGNHFEGVLPSQLADLCKTVVELDLSYNNFSGVVPESLGECSTLELVDISNNNFSGKLPVDTLLKLSNLKTLVLSFNKFV…	LFKQSGNIALALLTGKRYLYIKNDGSKECHGAGNLLEFGGIREEQLDRISTRHPCNFTRVYKGVIQPTFTRNGSMIFLDLSYNKLEGSIPKE
Sobic.003G277900.1	Sorghum bicolor	BRI1	MESPGLVAVVALFVAVVAAVAADDAQLLEQFKEAVPSQSQAADFRGWSASDGACKFPGAGCRGGRLTSLSLAAVPLNADFRAVEATLLQLGSLETLSLRGANVSGALAAVPRCGAKLQSLDLSGNAGLRGSVADVDALAAACAGLSALNLSGCSVGGPRSAGAVASGFARLDALDLSDNKISGDGDLRWMVGAGVGAVRRLDLSGNKISALPEFNNCSGLEYLDLSGNLIAGEVAGGILADCRGLRTLNLSGNHLVGPFPPDVAALTSLAALNLSNNNFSSELPADAFTELQQLKALSLSFNHFNGTIPDSLAALPELDVLDLSSNSFSGTIPSSICQGPNSSLRMLYLQNNYLSGAIPESISNCTRLQSLDLSLNNINGTLPASLGKLGELRDLILWQ…	LAKQSGKMNVGLVIGRPYVYLRNDELSSECHGKGSLLEFTSIRPEELSRMPSKKLCNFTRVYMGSTEYTFNKNGSMIFLDLSFNQLDSEIPKE
BNTL-27198-Souroubea-exauriculata	Souroubea exauriculata	BRI1	MKAVLLHISLLLLLLFLCVKPCYGAGSTSGLLGDSQLLLSFKASLPSSNLHLNWVPTNSPCNFSGVTCRNSRVSGIDLSYTHLSIDFSVVSSSLLSIPNLETLSLKGANLTGSLSAAAKTQCSAALTTLDLAENGISGPVSDLSSLAGCSGLSYLNLSKNGFDFTLTAGDLSRGLVLKLGVLDLSYNKISGSNVLAWLISGGCGDLRYLYLKGNKVTGDVAGVNDCKNLEHLDLSGNNFTSVFPSLGDCLSLKHLEISSNRFTGDIAASLASCKSLSFLNLTNNKFNGTFPALAGGTLQFLYLAGSGIHGGLPEHVIRSLCSGLIELDISSNTLSGNLPESFSACSALEMLNLSNNNFSGELPIDTLLKMSSLKIILLAFNNFLGDLPDGFSNLTDLES…	LFKQSGNIGAGLPGKRYIYIKNDGSKQCHGAGSLLEFGGIRQQQLDRLASRHPCNFTRVYGGITQPTFNHNGSLIFLDLSYNMLGGSIPKE
TJES-15086-Spergularia-media	Spergularia media	BRI1	IFSLLPLFSPVSAAPPPPNRDAQKLLSFKSTLPDPKILQNWQQNSDPCQFTGVFCNNTNSRVTSLDLTSLSLSTDFSSVSTHLLSIELLASLSLSSTNITGSIQPFPLCSASISHIDLSHNSISGSLPDLSHLSSCASLTSLNISFNSLDSSNFSKGAHFGLSLKSLDVSGNEISGEQVLPWVLSNGCANLGHLDMKGNKLVGSFNLGKCFKLEYLDLSSNNFSTQVPNFGKSCTNLKHLDLSSNKFGGSIDEALSECNSLSFLNVSNNELKGGFPSLATSSLEYLYLGANKFDGVIPGSFADDFCPNLVELDLSFNNFSGMIPTSFGSCSLLENFDVSNNNFSGVLPVDMLKMGNLRSLNMGSNKYNGTLPDSISLFSKLQALDLSANSFSGEIPPKI…	LADQSGSMVVGLVVGKKYVYLRNAGGKECRGTGNLLEFAGIRQDALDRLSSLNCQFQQIYMGRTQPTFNHNGSMIFLDLSHNNLEGGIPKE
JPDJ-16414-Symplocus-sp	Symplocus sp	BRI1	MKKITPLKNLLLLSLIFLSLKPSSSSSSSNLSAGLTKDSQQLLTFKSSLPNSTTNPLLQNWLPNSSPCNFTGINCRNSRVSSIDLSYSSLNLDFSSISSTLLSLPNLETLSLKXXXLTGSLSSVSKTQCSPFLTSLDLAENSLSGPISDLVSLNTCSNLNSLNLSKNILDFNIGGAKDFFNLSKMRELDLSMNKITGQNVVTWLVSGGCENLRFLSLKGNKVSGDVPVMDCQSLEYLDLSANNFSSGFPNLGDCVSLQHLDLSSNKFSGDVGGSISGCKSIVFLNLTNNQLTGAFPAVPGGTTRFLYLSGNEFSGEVPASFGGSLCSTLVELDLSSNTLNGSLPESFGSCSVMESLDISGNNFSGELPISTLVKMGSLKNISLSFNYFNGSLPDDLFSN…	LFKQSGNIALGLLTGKRYIYIKNDGSKQCHGAGNLLEFGGIRLEQLDRVSTRHPCNFTRVYRGITQPTFNHNGSMILLDLSYNSLEGSIPKE
WRPP-130896-Synsepalum-dulcificum	Synsepalum dulcificum	BRI1	MIAFNCYASTKLLFFSLCHLFFLISLSPKPSSASSLTGLDRDSQQLLNFGASLPRPNPLRDWVPGGYPCNFTGVTCKNSRVSAIDLNYVQLNVNFSVVLSFLISLPNLESLLLKGSSLTGSVSSVAKTQCSGVLDTVDLAENSLSGPLSDLSSLAACSRLSSLNLSKNFFDFTLGAKDYSNGLRLKFRVLDLSYNKISGQNVVPWLLSGGCSDLRHLSLKGNKISGSVTVSDCESLEHLDLSANNFTNGFPSFGDCSSLQHLDLSSNKFFGDVSTSLSPCKSISFLNLTNNQLAGSVPALPGGTMQFLYLSDNDFHGDIPAHLGGSLCSTLVELDLSVNNLSGSVPESLTSCSALELLDISHNNFSGELPIDTLLQMGSLKNISLAFNKFAGALPDSFS…	LFKQSGSIAVGLLTGKSYIYIKNDGSKECHGAGNLLEFGGIRQEQLNRISTRHPCNFTRVYKGITQPTFNHNGSMILLDLSFNSLEGSVPKE
UTQR-6523-Tabebuia-umbellate	Tabebuia umbellate	BRI1	MKADNNLFRHPLYSTKLFLLYYYHNLQLTILIIFFFISLSASSAAENGLLKDSQQLISFKNSLPNPNELHNWQPTISPCNFHGVFCQNSRVSSIDLSNYQLNADLSKVANFLLPIESLESLVLRNANITGAISPASRFSCGASLSSLDLAENAISGPITDISALGVCSGLVSLNLSKNSMDPFVKGAARASGLSALQVLDLSYNNISGDNVISWLLSSAFGELQHMSLKGNKVAGSFPEFSFKNLVYLDLSINNISSTFPQFQDCSSLQHLDLSSNKFFGNIGNSLSTCGKLSFLNLTNNQLTGTVLKLPSGSIQFLYLQKNDFQGVFPQTVSDLCQTLVELDLSFNNLTGSLPESLAECSSLELLDISWNNFSGELPVDTLLKLSNLKTLMLSFNNFI…	LFKQSGNIADALLTGKSYVYIKNDGSKECHGAGNLLEFGGIRQEQLNRISTRHPCNFTRVYRGITQPTFNHNGSMIFLDLSYNNLGGSIPKE
UTQR-6524-Tabebuia-umbellate	Tabebuia umbellate	BRI1	MKEENNLFSSTFLLHYYNNLRLIIFILFLFLSLSSTPASSAASGLLRDSQQLISFKNSVPYPNSLPTWNPTISACNFDGVSCKNSRVSSIDLSSYHLNIDFSKVAALLLSVENLEALVLKNANITGALSSVPRFSCSSSLDSIDLAENAISGPVSDVSNLGVCSGLVFLNLSRNLLEPFVGKSSGVSSLHVLDVSYNKISGENVVSWILSNEFPQLQHLSLKGNKVGGNLPVLNLKNLMYLDLSLNNFSTKLPLFGDCSNLLHLDLSSNKFFGDVGNLLSTCLKLSFLNLTNNKLSGGLPNLPSGSIQYLYLQENDFQGGFPPSLSDFCATLVELDVSYNNLTGTVPENLASCSFLEVLDISGNNFSGELPVDTLLKLSNLKVLVMSFNNFVGNLSDSF…	LFKQSGKIALAVLTGKRYVYIKNDGSKQCHGAGNLLEFGGIRQEQLHRISTRHPCNLTRVYPGMTQPTFNHNGSMVFLDLSFNKLDGSIPKE
LKKX-10682-Talinum-sp-A	Talinum sp	BRI1	MNLLTPLLLLFLCSVSLSSPASAASNGKTRDAHYLLSFKSSLPDPKILSDWEEGKDPCLFTGVFCDNSRVTSLDLRFPSLSSDFASISTHLFPIELLSSLTVKSSNITGSLQPFSLCSASLANIELAENTIAGAFSELTHFTSCSNLKSLNLSSNLLNSSNDLKGSQFELSLETLDVSENHLLSGNAQVLPWVLSGGCASLKNLVMKGNNLVGSFSLSGCSSLEFLDLSFNNFSTSLPKFGRDCRGLKHLDLSSNRFGGEIGDSFVGLKSLSYLNVSSNQLTKGFPPSLLGPGSSLEYFYLGSNHLQGMIPPSFADEACSTLVELNLSHNNLTGTIPSGFGSCSLLESFDISYNNFTGDLPIDMLLKMTNLRRLALAFNKFMGALPDSLSDLINLESFD…	LAKQSGNMAAGLVVGKKYIYLRNQWSKECHGTGNLLEFAGIREQALDRIPTRDTCNFTQIYRGNTLQPNFNRNGSMIFLDLSYNNLDGSIPKE
Thhalv10024249m	Thellungiella halophila	BRI1	MKTFSSFFLAETTLFFFFFFSLSLQASPSQSLYREIHQLISFKNVLPDKNLLPDWSPNRNPCTFDGVTCRDDKVSSIDLSSKPLNVGFSAVASSLMSLAGLESLFLSGSYINGSISGFKCSASLTSLDLSRNSISGPVSTLSSLGSCVGLKFLNVSSNTLDFPGRISGRLKLSNLEVLDLSSNSLSGSNVVGWVLSDGCGELKHLAISGNKISGDVDVSRCANLEFLDVSSNNFSTGIPSLGDCSALQHLDISGNKLSGDFSRAISSCTQLKSLNISGNQFAGLIPSLPLKSLQYLSLAENKFTGEIPELLSGACDTLTGLDLSGNHFYGTVPPFFGTCSLLESLVLSSNNFSGELPMDTLLKMRGLKVLDLSFNDFSGELPESLTNLSASLLTLDLSS…	MFKQSGKIAANFIAGKRYVYIKNDGMKKQCHGAGNLLEFQGIRPELLNRVSKRNPCNFTRVYGGHTSPTFNNNGSMMFLDMSYNMLSGNIPKE
Tp7g36460	Thellungiella parvula	BRI1	MKTFSSFFLSVTTVFFFFSSLFSLSLQASLSQSLYRETHQLISFKNVLPDKNLLPGWSPNKNPCTFDGVTCRDDKVSSIDLSSKPLNVGFGAVASSLLSLTGLESLFLSNTNINGSISGFKCPASLTSLDLSRNSISGPVSSFGSCIGLKSLNVSSNALDFPGKISGGLKLSSLEVLDLSRNLLSGANVVGWVLSDGCGELKHLAISGNKISGDVDVSRCANLEFLDVSSNNFSTGIPSLGDCSALQHLDISGNKLSGDFSRAISSCTELRSLNISGNQFVGPIPSLPLKSLQYLSLAENKFTGEIPELLSSACDTLTRLDLSGNNFYGTVPPFFGSCPLLESLVLSSNNFSGELPMDTLLKMRGLKVLDLSFNEFSGELPESLTNLSASLRTLDLSSN…	MFKQSGKIAANFIAGKRYVYIKNDGMKKQCHGAGNLLEFQGIRSEQLNRVSTRNPCNFTRVYGGHTSPTFNNNGSMMFLDMSYNMLSGFIPKE
Thecc1EG001284t1	Theobroma cacao	BRI1	MRPFFASRTYFSLFVLTFTTTFLISLEAAASPNNKDSQLLLNFKTSLPNPSLLQDWLPNQDPCSFKGITCQDSRVSSIQLSYTSLSTDFHLVAAFLLALENLESLSLLKANISGNISFPAGSKCSSLLTTLDLSQNTLSGSLLTVSSLASCSKLKVLNLSSNSLEFSGKESRGLQLSLEVLDLSFNKISGGNVVPWILYGGCSELKLLALKGNKITGEINVSNCKNLHFLDLSSNNFSMGTPSFGDCLTLEYLDVSANKFSGDISRAISSCVNLNFLNLSSNQFSGPIPALPTSNLQRLYLAENKFQGEIPLYLTEACSGLVELDLSSNNLSGTIPSGFGSCSSLKTFDVSSNNFTGKLPIEIFQNMSSLKKLGLAFNDFSGLLPESLSTLSNLETLDL…	LFKQSGKIAVNFIAGKRYMYIKNDGSKECHGSGNLLEFAGIRLEQLDRISTRNPCNFMRVYGGHTQPTFNNNGSMIFLDLSYNLLSGTIPEE
IYDF-2922-Thymus-vulgaris	Thymus vulgaris	BRI1	MNAEKTLLHHHFLIFLLHLSLSSPAAARGLAGDSRLLISFKDSLPGPDYLLDWRPTISPCNFSGVSCKNSRVSSINLSNHHLHTNFSVVAEFLLSLQNIESLSLKNANISGTISAHPKSSCTTSLTSLDLAGNAISGPISDVSTLQLCPSLFFLNLSGNSLSPFIEHVVDLSGLASLHVLDLSYNKISGENAVSWLLSSEFPHLQHLSLKGNKISGNFPSLSFNNLTFLDLSSNNFSASFPILNECSSLKHLDLSSNNFYGDVENSFSTCPNLRFLNLTNNNLTGAAPKPVESLQFLYLKQNHFHGGFPLGSTGSCSSLVEFDLSVNNFTGNLPENLAECSVLELLDVSGNEFSGELPIDTLLKLSSLRILRMSFNNFVGSVPDSLSKLVNLETLDLSS…	LFKESGYIDVALLTGKRYVYIKNNGSNQCHGAGNLLEFGGVRDEELYRISARHSCVIGLVWRGITQPNFNHNGSMIFLDLSYNKLGGSIPKE
GAKL01061949.1	Triticum urartu	BRI1	MDSLRLAIAAALLFLAALAAAAAADDAQLLDDFRAALPNRDALDGWAARDGACRFPGAVCRGGRLTSLSLAAVALNADFRAVANTLLQLSAVERLSLRGANVSGALAAAAGARCGGKLQELDLSGNAALRGSVADVAALAGSCAGLRTLNLSGGAVGAAKAAGGGGGGQGFAALDTLDLSSNKIAGDADLRWMVGAGLGSVRWLDLAWNKISGGLSDFTNCSGLQYLDLSGNLIAGDVAAGALSGCRSLRALNLSSNHLAGAFPPNIAGLTSLTALNLSNNNFSGDVPADAFTGLQQLQSLSLSFNHFSGSIPDSVAALPDLEVLDLSSNNFSGTIPSTLCQDPNSRLRVLYLQNNYLSGSIPEAVSNCTDLVSLDLSLNYINGSIPESLGELGRLQDL…	LAEQSGKMTVGLIIGRPYVYLRNDELSSQCRGKGSLLEFSSIRSEDLGRMPSKKLCNFTRMYMGSTEYTFNKNGSMIFLDLSFNQLDSEIPKE
SWOH-732-Trochodendron-araliodes	Trochodendron araliodes	BRI1	ASFLMSLEQLELLSLKSTNLTGNLSSASGYRCSGVLSELDLAENSLSGSFSDISSLASCSSLKSLNLARNFLGFSVGGMDSGGFQLDLQTLDLSFNRISGQNVVPWILSGGCGELKYLSLEGNNITGDIPVSGCRNLEFLDLSSNTFSGDLPSFGECAALRHLDLSANKFSGDIGLELSGCQHLSFLNLSINKFSGKIPSFPSRNLQFLLLSNNNLEGEIPLQLADACSTLLELDLSSNNLYGMVPTNLGSCSSLEFVNISSNNFSGEFPIEVLVKMTSLKKLVFSYNNFVGGLTDSFSKLTNLELLDLSSNNISGSVASGLCQDPRNSLKELYLQNNLFTGTIPASLSNCSQLVSLDLSFNYLTGTIPPTLGSLSKLRDLIVWLNQLHGEIPEELMYI…	LSKQSGKITVGLITGKRYVYLRNDGSKECHGVGNLLEFAGMRQNSLNRVPTRHSCNFRAYPGITKYNFDHNGSMIFVDLSYNILEGSIPKE
MYZV-59685-Tropaeolum-peregrinum	Tropaeolum peregrinum	BRI1	MTPSLTLTSHFSLILFSLVTTTSIFLSLSPSPPAAAEAAVEALYQDAKQLLSFKNTLPNPNLLQNWVPNQNPCFFSGVSCDENRVSAVELSFIPLSTDFTSVSAFLLSLDRLEGLILSSCNISGTVSFSSGSRCGSVLSRLDLSGNGLSGSLSSLSNLGLCSSLKSLNLSSNVFDYSGKASVGLRLKSLQVLDLSYNKISGTNVVPWILYGGCGDIRHLSLKGNKITGDVEVSNCENLEYLDLSSNNFSVGIPSFGDCLSLNHLDISANRFSGDVAHAISSCEQLGFLNLSSNQFAGPIPRLPSSKSLEFVSFAYNGFHGEIPPYLTESCSGLVKLDLSYNYLSGTVPGSLVSCSSLISLDISNNTLTGELPVETLLKMSSLKKLVLAYNDFHGGLPVG…	LFKQSGKVAAVNFIAGKRYVYIKNDGSKECHGAGNLLEFAGIRPNQLDRISTRNPCNFTRVYGGHTQPTFNNNGSMIFLDISYNLLSGSIPKE
BRUD-13283-Typha-latifolia	Typha latifolia	BRI1	DLELLMSFKNSLPNPSVLPSWNPGQSPCSFFGVGCNTGGRVASLVFQGVALSADFRSITSSLLALASLEKLSLRAGNLSGTVDSAGGARCGAQLAEIDISGNDLRGSVSHVAALAGACSGLKSLNLLSGNSLGVYPDGKDRSSSFSVGFSGLDTLDLSFNKISGEKDLRWLLSSGIRQLFLAGNLLSGSIPAISSCSSLQHLDLSSNGLAGEIPAGVFGSCRSLAFLNLSANHFTGTPPSDLSSCSSLQALSLSNNNFSGEFPIQTLAYMPNLKILELAFNAFNGSLPNSISKLASLELLDLSSNSLSGSIPSGLCQNPGLISLKELYLQNNLFTGPIPESLSNCSSLVSLDLSLNYLTGAIPASLGSLSSLRDLIMWQNSLEGEIPNELSNIQTLENL…	LAKQSGNIAVGLVTGKRYVYLRNDGSADCRGTGSLLEFGGIRPEDLNRLPSKRLCNFTRVYMGSTQYTFNNNGSMIFFDLSFNQLEGTIPTE
WKCY-11058-Urtica-dioica	Urtica dioica	BRI1	RKLFSFFLRALLSNGSSQTLRPKIERKKIRVLSIQACIFLFSPSRNKTMKKPFSLSTSFFFLYVVFLSLEKAQSLSSSSSSGGGDDDDLELLLRFKSSLPNPGVLQNWIRSQSPCTFHGVSCGGGRVTAVNLNVTLGLANLTAVSSFLAAIGSLESLTLRSANLTGPISSFGSKCGSSSLTSLDLSDNGLSGPISGAAAFGSCAGLSSLNLSSNLLDFGVKEKELGLGLRLSLKVLDLSFNKISGPGVIPWIFLRNGCSEMTYLSLKGNKIAGDASFSSCEKLEHLDISSNNLSATFNSPMFGDCSSMKHLDISGNKFTGDVSRAISGCSNLDFLSVSSNPFNAPIPSSFPSETLRSLSLSNNGFRGGFPAGLLSQCSGLVDLDLSGNEISGSVPAALG…	LFKQSGKIAVNFIVSKTYVYIKNDGSKACHGAGNLLEFAGIRKEQLKRVSTMNPCNFMRVYSGNIQPTFNHDGSMIFFDLSHNSLTGQIPPE
ZSSR-20336-Xanthicercis-zambesiaca	Xanthicercis zambesiaca	BRI1	TLSNGRAHTLKAATHTHRYPLSLSFFLTHNLTKMKLPSTSNHRCSLFLLFFLTLLSLQPAPSSCASRDATQQQLLSFKATLPNSSVLQNWLPNQNPCSFTGISCKQTLVSSIDLSSIPLSTNFSVVSTYLLTLDHLEVLTLRYTILSGAISVSPRFKCGSSLSTIDLSHNTLSGSVSDLSNLGSCSSLQSLNLSNNLLDFSGRDSAGLRLNLQVLDLSYNNISGPNILPWILSPGCDEMKHLALKGNKITGDINFSGCNNLQYLDLSSNNFSVGIPSLGQCSALEHLDISANKLLGDIGRTVAPCKQLVYLNVSGNQFLGPVPSLPSGTLQFLYLAGNHFQGHIPVGLADLCSTLLELDLSSNNLSGRVPSELSACSSLESLDISSNKFSGELQIEIFM…	LFKQSGKIAVNFISGKTYVYIKNDGSKECHGAGNLLEFAGISREQLNRISTRNPCNFTRVYGGKLQPTFNHNGSMIFLDISHNMLSGSIPKD
AFLV-14442-Xerophyllum-asphodeloides	Xerophyllum asphodeloides	BRI1	EAKMDSLLRALIIFTFVEIGLGGSGSDPYGDDLHLLMSFKNSLSRPQVLESWDADGSPCSTFAGVSCRAGAVTAVALENLPLSTDFRSVASSLLVLGSLDSLSLRSGNLSGSLALVTRCGGLLAELDLSGNALRGSVADVSALAASCSGLKSLNLSSNSVGLLAGGNNPSGGTFSLEILDLSHNKISGEVDLPLLLSGQNLQHPDLSGNRFSGVVPAIGNCSALRYLDLSSNGLSGEIGVGVFGGCRSLRFLNLSSNHFSGILPSDLSSCSSLVSFSISNNNFSGELPIETLTSMSNLKILELSYNNLTGSLTDSLSKLTMLELLDLSSNSLSGKIPLGLCQNLTFSLKELYLQNNLLTGFIPTSLSNCSKLVSLDLSFNYLTGTIPSTFGSLSQLRDL…	LAKQSGKIAVGLVTGKRYVYLRNDGSSKCHGSGSLLEFAGIRPEELSRLPSRQFCNFKWVYMGSTQYTFNNNGSMIFLDLSYNELEGEIPKE
QOXT-10019-Xerophyta-villosa	Xerophyta villosa	BRI1	IFCLFSLIFFVRLGFGTSSDVQLLMSFKNSLPNSEAALETWRSDGDPCAGGFTGVSCSGGNGDGVTDVLLDGVVLSVDFSDVANYLLSLPALQRLSLSNTNITGVISRPRCGGELWELNLAGNGVKGTVYDVAVLAASCSSLRSLNMSGNLIGPSKIPSFEFKLEILDLSNNRISGNDDVRQILAGDWGLQRLYLAGNKLSGGLLKITNCSSLQHLDLSSNNLASELSDGVFGRCDSLTFLNLSSNHFTGYLPGDLSSCSSLLSFSLANNNFSGELPFDVLAAMTGLKTLDLSFNNFSGKLPDDSVSKLSELELLDLSSNNLFGSIPSNLCSNGVSKLKELDLQNNLFNGAIPAALSNCSSLVSLDLSFNYLTGSIPPEIGSLSELHDLIMWQNMLVGE…	LARQSGNIAAGLVTGKRYVYLKSDGSSECHGAGSLLEFAGIRPDQLNRLPSRRTCNFTRVYMGNTQYTFNHNGSMIFLDLSYNLLSGEIPKE
GRMZM2G048294	Zea mays ssp.mays.l	BRI1	MESPGLVLVAVVALFVVVVAATASDGDDAQLLEQFKEAVPSQAPDLRGWSASDGACRFPGAGCRGGRLTSLSLAAVPLNADFRAVAATLLQLSSLETLSLRGTNVSGALAAAPRCGAKLQSLDLSGNAGLRGTVADVEALAASCTGLSALNLSGGSVGGPRSAGAVASSGFGRLDALDLSDNKISGDGDLRWMVGAGVGAVRRLDLSGNKISRLPELTNCSGLEYLDLSGNLIAGEVAGGILADCRGLRTLNLSGNHLVGPFPPDVAALTALTALNLSNNNFSSELPADAYNELRQLKVLSLSFNHFNGTIPDSLAALPELDVLDLSSNTFSGTIPSSICQGPNSSLRMLYLQNNYLSGAIPESISNCTKLESLDLSLNNINGTLPASLGKLRELRDLI…	LAKQSGKMNVGLVLGRPYVYLRNDELSSECHGKGSLLEFTSIRPEELSRMPSKKLCNFTRVYMGSTEYTFNKNGSMIFLDLSFNQLDSEIPKE
VFFP-7163-Acer-negundo	Acer negundo	BRL1	MKREWRVSISSSQKQQQGGCIMGIFGFLLFLLFHLLMMPSHGRQILASKQSTSSIEEVSNLIDFKKFSVDSDPKGYLSNWTSNSISPCSFRGVSCSVDGHVTALNLNNFGLIGSLHLPSLTSLSQLQNLSLQGNSFSAGDLSTSRTFSCNLRTVDLSSNNISGAIPDRSFLQSCHGLVSVNLSHNTISGASLHFGPSLLQLDMSRNRISNSTVLTYSLSSCQNLNLLNFSDNKLSGKLVATPSSSCKSLSTLDLSYNLLSGEIPTSFVADLPESLKYLDLSHNNFSGNFSDLDFGKCSNLTIINLSQNILSGPGFPQSLGNCQLLETLNLSRNALQDKIPGLLLGNLRNLKQLSIAHNQFSGGIPPELGKACGTLQELDFSSNKLTGQLPKTFTSCSYL…	LADQAGLVMPGFVSGKHFAFVRNEGGTACRGAGGLVEFEGIRPERLEGLPMVHSCPSTRIYSGMTVYTFNSNGSLIYLDLSYNSLSGTIPEN
EMT28911	Aegilops tauschii	BRL1	MSPFTAGFFFLLVLLRLLAPAIADAGEAAALLAFRRASVVDDPRGALTTWASGAAANSTAPCSWAGVTTGLPPGLTNCRRLETLDMSGNKLLSGSIPTFFTELPSLKRLALAGNEFAGPIPEELGQLCGRIVDLDLSSNRLVGGLPASFANCSSLEVLDLRANQLSGDFVASVVSTISPLRVLRLAFNNITGANPLPALAAGCPLLEEIDLGSNELDGEIMPDLCSSLPSLKKLFLPNNYLNGTVPTSLGNCANLESIDLSFNFLVGEIPPEVITLPKLADLVMWANGLSGAIPDILCSNGTALAMLVISYNNFTGGIPPSITSCVNLIWVSLSANRLTGGVPPGFSKLQNLAILQLNKNQLSGRVPAELGRCNNLIWLDLNSNGFTGTIPSELAAQAG…	LAAQAGLVPEGIVSGKEFVFLRNEAGNICPGAGLLFEFFGIRPERLTGFTPAVRMCPVTRIYTGTTVYTFSSNGSMIFLDLSYNGLTGEIPDS
YFQX-17452-Apocynum-androsaemifolium-2-samples-combined	Apocynum androsaemifolium	BRL1	MALAGLSRLHLSGNFFYGNLSATAQSCSFEILDLSANNFSEPFGIDSLLLACDRLATLNLSRNSIQSGSFNFGLSLLELDLSRNKISNSSLLTRTLTNCQNLNLLNFSDNNLSGKLDSSLSSCKSLSVLDLSCNHLTGEIPPTFIDDAPVSLKILDLSHNNFTGDFLKLGFGTCLNLTVVNLSFNSLLATGFPFSLTNCQKLEVLDVGHNEIRLKIPGDTLGKLKSLRRLVLANNQFFGEIPLVMGHACATLEELDLSANQLIGGLPSNFALCSSLYRLNLGNNQISGDFLSTVVSSLTNLRYLYVPFNNISGPVPLSLANCTQLQVLDLSSNAFTGNVPSVFCSMPSGSALEKFLLPNNFLEGTVPPELGSCSNLKTIDLSFNFLTGPIPLEIWTLPN…	LADESGLVLPGNVSGKQFAFVRNEGGTACRGAGGLVEFEGIRKDRLANFPMVHSCPSTRIYSGLTVYTFPRNGSMIYLDLSYNNFSGTIPER
AT1G55610.1	Arabidopisis thaliana	BRL1	MKQRWLLVLILCFFTTSLVMGIHGKHLINDDFNETALLLAFKQNSVKSDPNNVLGNWKYESGRGSCSWRGVSCSDDGRIVGLDLRNSGLTGTLNLVNLTALPNLQNLYLQGNYFSSGGDSSGSDCYLQVLDLSSNSISDYSMVDYVFSKCSNLVSVNISNNKLVGKLGFAPSSLQSLTTVDLSYNILSDKIPESFISDFPASLKYLDLTHNNLSGDFSDLSFGICGNLTFFSLSQNNLSGDKFPITLPNCKFLETLNISRNNLAGKIPNGEYWGSFQNLKQLSLAHNRLSGEIPPELSLLCKTLVILDLSGNTFSGELPSQFTACVWLQNLNLGNNYLSGDFLNTVVSKITGITYLYVAYNNISGSVPISLTNCSNLRVLDLSSNGFTGNVPSGFCSLQ…	LASQAGLVMPGSVSGKQFAFVRNEGGTDCRGAGGLVEFEGIRAERLERLPMVHSCPATRIYSGMTMYTFSANGSMIYFDISYNAVSGFIPPG
AT3G13380.1	Arabidopisis thaliana	BRL1	MKQQWQFLILCLLVLFLTVDSRGRRLLSDDVNDTALLTAFKQTSIKSDPTNFLGNWRYGSGRDPCTWRGVSCSSDGRVIGLDLRNGGLTGTLNLNNLTALSNLRSLYLQGNNFSSGDSSSSSGCSLEVLDLSSNSLTDSSIVDYVFSTCLNLVSVNFSHNKLAGKLKSSPSASNKRITTVDLSNNRFSDEIPETFIADFPNSLKHLDLSGNNVTGDFSRLSFGLCENLTVFSLSQNSISGDRFPVSLSNCKLLETLNLSRNSLIGKIPGDDYWGNFQNLRQLSLAHNLYSGEIPPELSLLCRTLEVLDLSGNSLTGQLPQSFTSCGSLQSLNLGNNKLSGDFLSTVVSKLSRITNLYLPFNNISGSVPISLTNCSNLRVLDLSSNEFTGEVPSGFCSLQ…	LASQAGLVMPGSVSGKQFAFVRNEGGTDCRGAGGLVEFEGIRAERLEHFPMVHSCPKTRIYSGMTMYMFSSNGSMIYLDLSYNAVSGSIPLG
478719	Arabidopsis lyrata	BRL1	MKHQWQLLILCLLVLFLTVDGRGRRLLSDDVSDAALLTAFKQISVKSDPNNFLGNWKYGSGRDPCSWRGVSCSSDGRVIGLDLRNGGLTGTLNLNNLTALSNLRNLYLQGNNFSSGDSSGTSSSSGCPLEALDISSNSITDSSMVEYVFSSCLNLVSVNFSHNKLAGKLKSSPLTSNKRITTVDLSNNRFSDEIPETFIADFPTSLKHLDLSGSNFTGDFSRLSFGLCGNLTVFSLSQNSISGDRFPVSLSNCKLLETLNLSRNSLTGKIPGDEYWGNFQNLKQLSLAHNLYSGEIPPELSLLCRTLEVLDLSGNSLTGQLPQSFTSCGSLQSLNLGNNKLSGDFLSTVVSKLSRISNLYLPFNNISGSVPSSLTNCTNLRVLDLSSNEFTGEVPSGFC…	LASQAGLVMPGSVSGKQFAFVRNEGGTDCRGAGGLVEFEGIRAERLEHFPMVHSCPKTRIYSGMTMYMFSGNGSMIYLDLSYNAVSGSIPLG
924075	Arabidopsis lyrata	BRL1	MKQKWLSLLVLILCFFATSLMMGIHGKQLINDDFNETALLMAFKQISVKSDPNNVLGNWKYESGRGSCSWRGVSCSDDGRIVGLDLRNGGLTGTLNLVNLTALPNLQNLYLQGNYFSSSSAGDSSGSDSSSCYLQVLDLSSNSISDYSMVDYVFSKCSNLVSVNISNNKLVGKLGFAPSSLKSLTTVDLSYNILSEKIPESFISDLPSSLKYLDLTHNNLSGDFSDLSFGFCGNLSFLSLSQNNISGDKLPITLPNCKFLETLNISRNNLAGKIPGGGYWGSFQNLKHLSLAHNRLSGEIPPELSLLCKTLVVLDLSGNAFSGELPPQFTACVSLKNLNLGNNFLSGDFLSTVVSKITGITYLYVAYNNISGSVPISLTNCSNLRVLDLSSNGFTGNVP…	LASQAGLVMPGSVSGKQFAFVRNEGGTDCRGAGGLVEFEGIRAERLERLPMVHSCPATRIYSGMTMYTFSANGSMIYFDISYNAVSGFIPPG
IRAF-26556-Argemone-mexicana-5-samples-combined	Argemone mexicana	BRL1	SSDEDDVVGLLSFKTSSVQSDPTGFLSTWISPSTTTTNITNTNHPCLWRGVICGSSNGRVIGLNLTNAGLIGPLRLDILITSLPFLIHLHLSANSFYINNTAAAPAPASYDDDDNDLSLHMNNTNCNLQTLDLSSNNFSSSSSSDHHNPISVSFLASCHHLKYLDLSRNQISDYNLLNYSLSNNCQHSALNYLNFSNNKLSGTLPTTSISSSSCIHSNLSVLDLSHNLLSGNIPPDFFSSSPSLNYLDLSHNNFSGNFSTTKFGDYSSTNNFINYCLKLTFLNLSHNSLSSGFPPTLINCHLLQTLDISHNSYHTITIPSPFFGSLHNLHHLSLSHNGFSGVIPSDIGLLCGSLLHLDLSGNLLTGGLPFTFNSCTSLQSLNLGHNQLTGNFLDTIVST…	LANQAGLITPGLISGKQFAFVRNEGGTSCRGAGGLAEFEGIRAERLANLPTLHSCPSIRIYTGLTVYSFVSNGSMIYMDLSYNSLSGKIPDS
Bradi4g27440.1	Brachypodium distachyon	BRL1	MAAAPTFTAAFFFLLVLLQVPAPAIASAEEAAALLAFRRVSVTADPRGALASWAPASTGANSTAPCSWAGVSCAPSTDGRVVAVNLSGMDLAGELRLGALLALPALQRLDLRGNAFYGNLSHSASSSCALVEVDISSNAFNATVPPAFLASCGSLQTLNLSRNSLTGGGFPFAPSLASLDLSRNRLADAGLLNYSFAGCHGLRYLNLSANLFTGRLPEQLASCSAVTTLDVSWNLMSGALPAVLMATAPANLTYLSIAGNNFTGDVSGYDFGRCANLTVLDWSYNGLSSTRLPPGLANCSRLEALDMSGNKLLSGSIPTFFTGFTSLRRLALAGNEFAGPIPGELSQLCGRIVELDLSNNGLVGALPASFAKCNSLEVLDLGGNQLSGDFVATVISTIS…	LAGQAELVPGGIASGKQFAFLRNEAGNICPGAGVLFEFFGIRPERLAEFPAVHLCPSTRIYTGTMDYTFSKNGSMIFLDLSYNGLTGAIPGS
Bra030846	Brassica rapa	BRL1	MKLLSLILCFSATLLVMTTHGKRLISDQDNSYETALLTAFKQTSVKSDPNNILGNWKHVSGRGSCSWRGVSCSDYGRVIGLDLRNGGLTGTLSLVNLTALTSLENLYLQGNDFSSGSVSSSSGDGCYLQNLDLSSNSLSDYSMVDYVFSTCTNLVSVNFSNNKLTGKLGSPPSSKTLTTVDLSYNILSEDIPESFIPASLKYLDLTHNNFSGDFSDLSFGFCGNLTFLSLSQNNISGDHFPLSLTNCKLLETLNISRNNLAGKIPGGGEYWGSFQNLKHLSLAHNRFSGEILPELSRLCRTLETLDLSGNALSGELPPPFAACVSLQSLNLGNNFLSGEFLTTVVSKIQGIAYLYVAYNNISGSVPSSLTNCTNLRVLDLSSNGFTGNLPSGFCSYSPL…	LASQAGLVMPGSVSGKQFAFVRNEGGTDCRGAGGLVEFEDIRAERLERFPMVHSCPATRIYSGMTMYTFYANGSMIYFDVSYNSVSGFIPPS
Bra034681	Brassica rapa	BRL1	MKQQWLFLFVILCMLVLLLTVDARHRRLLTDDQSEAALLTAFKQTSVKSDPHNFLDNWKHGPGPPGRDPCSWRGVSCYEGRVIGLDLRNAGLTGTLNLSNLTALSNLRSLYLSNNSFSEEIPEIDFPAALQHLDLSQNNFSGDFSRLSFGLCSNLTFFSLSHNNVSGEKFPVTLSNCKLLETLNLSRNSLAGKLPGEWGSFQSLKQLSLSHNRFSGEIPPELSLLCRTLEVLDLSGNGLTGQLPESFVSCGVLQSLNLGNNKLSGEFLTTVVSKLPRITSLYLPYNNISGSVPLSLANCSELRVLDLSSNEFTGEVPYGLCTPVLEKLLIANNYLSGTVPVELSSCKSLKTIDLSFNALGGPIPKEIWTMPKLSDLVMWANNLTGEIPDDICVDGGNLE…	LASQAGKVMPGSVSGKQFAFVRNEGGTDCRGAGGLVEFEGIRAERLEHFPMVHSCPETRIYTGLAMYTFDGNGSMIYLDLSYNAVSGSIPVS
IWMW-19777-Buxus-sempervirens-green-branch-with-leaves	Buxus sempervirens	BRL1	EDKEERRFSDALMDLLRFLFLLLTSAAVQPSSQAQAAQQKQQGNINDDVVALLGFKRSSVHHDPHGFLTNWTPDSSSPCSWTGVICSAQANGRVTALDLTNASLTGVLRIDHLMALPYLQHLRLSGNLFSGDLSLPTPSPSPSFSCSFETLDLSSNNFSDTISQHLLLSCQRLTSLNLSNNLITGGTFSFGPSLRHLDVSRNRISDFRLLNSSLSNCQNLNLLNFSDNRLTGRLSPISSCKNLSTLDLSYNLLSGDIPPKFVADSPLTLTYLDLSHNNFSGNFTSLEFGICADLYVFSLSHNELSGFGFPESLTNCQQLQKLDLSHNHLADKIPRLLGNLAKLQQLSLARNNFSGEIPPELGQTCGTLWDLDLSGNRLSGGMPLTFVSCSSLQSLNLGD…	LANQAGLIIAGTVSGKQFAFVRNEGGTACRGAGGLVEFQGIRTERLAGSNMLHSCPSTRIYRGMTVYTFANNGSMIYLDLSYNSLSGTIPDN
AFSP01030720.1	Cajanus cajan	BRL1	MKRERKKRKMKREKPYLTRKMSWSPRGAPIVVGFVVIALFMTVPTAATTTSDAFLLMRFKQLHVSSDPKNFLSDWAPSASASASASPCAWRGVSCSSAEPRSVTALDLTGAALSGTLHLPTLTSLPSLQELILRGNSFSSFNFSVSPSCALQTLDLSYNNFSGKFPFLNLTPCNRLAHLNLSHNLITGGPGPGLSLAQLDLSGNRVSDVNLLSSALGSSTLLLLNFSDNQLAGQLSETLVSNISTLDLSCNLLSGKVPPRLVNDAVQVLDFSSNNFSSLDFVTCKSLTRLSFARNALSGDEFPRGLSNCNNLEALDLSRNEFAMEIPAEVLTNLKSLKSLFLQHNEFSGEIPSELGSLCGTLVELDLSDNKLSGALPLSFAKCSSLQSLKLAKNYLSGD…	VAEQAGLVIPGRVSGKQFAFVRNEGGTSCRGAGGLVEFEDIRTERLEGFPMVHSCPSTRIYSGWTVYTFASNGSMIYLDLSYNMLSGTIPQN
scaffold14966 44.4	Cannabis sativa	BRL1	MGLFWLVLLIAFQPLFIISSSSSSSTRRFLSDQKAVELLLNFKNSSVESDPNGMLVDWKASSSTPCSWNGVSCSSNGLVTALNLSNAGLTGSLNLSHLTVLTTLKYLYLQGNSFTAADLSASNDKTSCALQAIDLSSNNISDSLPKPSFMFSCQALSYVNLSRNSITGGTLYVGSSLMQLDLSRNRFTDSGLLSYTLSNCHNLNMLNFSDNKLKGQLGVTLKSCKSLSILDISHNLLSGKIPSTFVADSPPTLKYLDLSYNNFSGKFSDLDFGRCGNLTWLNMSRTTLSGAEFPVTLSNCQLLQTLDLSHNELSSEIPVGSLEVMKNLRILSLGGNDFYGEIPSELGKLCGTLQELDLSANNLLGELPLSFGTCSSLTSLNLGNNQFSGDFIVTVISNL…	LANQAGLVVPGIVSGKQFAFVRNEGGTACRGAGGLVEFEGVRPERLENSPMVHSCPSTRIYSGMTVYTFSNNGSMIYLDLSYNSLSGTIPAK
Carubv10008132m	Capsella rubella	BRL1	MKQKWLFVLILCFFTALGIHGKRLINSDFDETALLMAFKQFSVKSDPNNVLGNWIYESGRGSCSWRGVSCSDDGRIVGLDLRNGGVTGTLNLANLTALPNLQNLYLQGNYFSSSSGGDSSSGSYCYLQVLDLSSNLISDYSLVDYVFSKCSNLVSVNFSNNKLVGKLGFAPSSLKSLTTVDFSYNILSEKIPESFISEFPASLKYLDLTHNNFSGDFSDLSFGMCGNLSFFSLSQNNISGVKFPISLPNCRFLETLNISRNNLAGKIPGGEYWGSFQNLKQLSLAHNRFSGEIPPELSLLCKTLETLDLSGNALSGELPSQFTACVWLQNLNIGNNYLSGDFLSTVVSKITRITYLYVAFNNISGSVPISLTNCTNLRVLDLSSNGFTGNVPSGLCSQQ…	LASQAGLVMPGSVSGKQFAFVRNEGGTDCRGAGGLVEFEGIRAERLERFPMVHSCPATRIYSGMTMYTFSANGSMIYFDISYNAVSGLIPPG
Carubv10012843m	Capsella rubella	BRL1	MKQQRWQFIILCFLVLFLIVDARGRRLLGDDVTEAALLTAFKQISVKSDPNHVLDNWKHGSGRDPCSWRRVSCSDDGRVIALDLRYGGLTGTLSLSNLTALSNLRKLYLQGNSFSSGSSSSSSSGCSLEVLDLSSNLITDHSMVDYVFSSCLNLVSVNVSHNKLAGKLKTSPSTRNKRITTVDLSNNLFSDEIPETFISNFPASLKHLDLGGNNFSGDFSRLSFGLCGNLTVFSISQNNISGDTFPISLSNCKLLETLNLSRNSLAGKIPGDRYWENFQNLKLLSLSHNLYSGEIPTELSLLCRTLEVLDLSGNRLTGQLPLAFTSCGSLQTLNLGNNKLTGDFITTVVSKLPRISHLYLPFNNISGSVPISLTNCSNLRVLDLSSNEFTGRVPSGLCS…	LASQAGRVMPGSVSGKQFSFVRNEGGTDCRGAGGLVEFEGIRAERLEHFPMVHSCPRTRIYSGMTMYTFSRNGSMIYLDLSYNAVSGSIPLG
Cpapaya_evm.model.supercontig_12.56	Carica papaya	BRL1	MKREWRVSLSSSSLPSSSEDINTVKIFGVFFLLVNQLLILGSQARKLSAQQRQSNDEVVYLMAFKQLSIQFDPNSFLANWTADSPSPCSWHGVSCSHDSHVTALNLGNSGLVGRLHLPNLTALPNLISLDLHGNSFSAGDLSVSVGTSCSLQTLDLSGNSISDPLPEPSFLGSCSQLAYLNLSRNSITGGSIRFGPSLLQLDLSRNRFSDSSLLGYTLSHCQNLNLLNFSGNHLAGKLGTTPSCKSLNTLDLSYNLLSGEIPPTFAASIKHLDLSYNNFSGKFSNLEFGSCNNLTVLNLSGNSLSGPEFPVTLSNCKLMETLNLSHNNLHGGLPGTLLGNLVSLKHLSVAHNQFSGEIPPELGHACGTLGGLDLSANKLFGGLPPTFTQCSFLQSLNLG…	LATQTGFVMPGSVSGKQFAFVRNEGGTSCRGAGGLVEFEGIRAERLEGFPMVHSCSSTRIYSGMTMYTFTNNGSMIYLDLSYNSLSGTIPEG
ANPC01008391.1	Cicer arietinum	BRL1	MKKLEEKKQTHKTATTKMSCKFSAPTRRRGFLLLLLNVFVSFLTITLTTSTTKTTFVSSNSSTFEASKLLNNFKHKTIISDPKNFLSNWSLSTSPCFWHGVSCSTSGEITTVNLTGASLSGKNFNLSTFTSLPSLQHLLLHGNSFTSFNLSFSKPCSLITLDLSSTNFSGIFPFENFVTCYNLRYLNLSRNFITSTTTKNHGFLGFGNGSFSSLIQLDMSRNMLSDVGFVVNVVTNFEGLVFVNFSDNRILGQISDSLVDVPSVNLSTLDLSYNLLFGKLPNKIVGNGVVEVLDLSSNNFSGGFSEFDFGECKSLVWLSLSHNVISDIEFPQSLMNCKVLESLDLSHNEFRMKIPGVVLGELTNLKELYLGNNLFYGEISEELGKVCGNLEILDLSINK…	LANQAGLVIPGSVSGKQFAFVRNEGGTNCRGAGGLVEFEGIRVERLEGFPMVHSCPLTRIYSGLTVYTFASNGSMIYLDLSYNFLSGSIPEN
Ciclev10007268m	Citrus clementina	BRL1	MKREWRVSLLSQDQQQQGKGIMGIFGFVLWLLLLCHLPIMPSYARELSSSSRQSGGNEELTILMAFKQSSIGSDPNGYLANWTADALTPCSWQGVSCSLNSHVTSLNLNNSGLSGSLNLTTLTALPYLEHLNLQGNSFSAGDLSTSKTSSCSLVTMDLSSNNITGSLPGRSFLLSCDRLSYVNLSHNSISGGSLHIGPSLLQLDLSGNQISDSALLTYSLSNCQNLNLLNFSDNKLPGKLNATSVNCKSISTIDLSHNLLSGEIPARFVADSSGSLKYLDLSHNNFTGKFSNLDFGRCGNLSVITLSQNGLSGAEFPASLKNCQLLETLNMSHNALQGGIPGFLLGNFRNLKQLSLAHNQFAGEIPPELGQACGTLRELDLSSNRLTGELPSTFASCSS…	LANQAGVVMPGIVSGKQFAFVRNEGGTACRGAGGLVEFEGIRPERLEGFPMVHSCPSTRIYTGMTMYTFTTNGSLIYLDLSYNFLSGTLPEN
orange1.1g000889m	Citurs sinensis	BRL1	MKTEWRVSLLSQDQQQQGKGIMGIFGFVLWLLLLCHLLIMPSYARELSSSSRQSGGNEELTILMAFKQSSIGSDPNGYLANWTADALTPCSWQGVSCSLNSHVTSLNLNNSGLSGSLNLTTLTALPYLEHLNLQGNSFSAGDLSTSKTSSCSLVTMDLSSNNITGSLPGRSFLLSCDRLSYVNLSHNSISGGSLHIGPSLLQLDLSGNQISDSALLTYSLSNCQNLNLLNFSDNKLPGKLNATSVNCKSISTIDLSYNLLSGEIPASFVADSSGSLKYLDLSHNNFTGKFSNLDFGRCGNLSVITLSQNGLSGTEFPASLKNCQLLETLNMSHNALQGGIPGFLLGSFRNLKQLSLAHNQFAGEIPPELGQACGTLRELDLSSNRLTGELPSTFASCSS…	LANQAGVVMPGIVSGKQFAFVRNEGGTACRGAGGLVEFEGIRPERLEGFPMVHSCPSTRIYTGMTMYTFTTNGSLIYLDLSYNSLSGTLPEN
MHYG-87507-Conzya-canadensis-2-samples-combined	Conzya canadensis	BRL1	MCKDQMKRSFWFCFMLSLAFLVTSQEDDAFKLLSFKKSSVDSDSNGSLSGWTVSGKSSSPCSWHGVVCSTDNRVTGLNLTNTYLSGNLDLSDLMSISTLTDIYFSGNFFFGNLSFSSPSCSFQTLDLSSNNFSNSLDVQSLFLTCNSLNSLSLSKNKLSDSSLLSVSLSNCQNMILLNFSNNKLTGNLPSSFTPCKYLSSLDLSNNRITGDIPTSFISPTLKFLDLSGNNLTGKFQNLNFGTCQNLTVINLSRNDLTGTGFPASLANCHLLEKLDISHNALRMKIPGVMLGDFKNLKSLSIAYNQFFGQIPSEVGNACKTLEELDLSNNQLIGGLPDTFISCSWLSSLSLGHNYLSGDFLKTVVSSLSNLKYLSASFNNITGELPLTLANCSQLQVLDL…	LANSAGLVSPGPVSGKQFAFVRNEGGTACRFAGGLVEFEGIRKERLEGFLNYHSCPSTRIYTGLTMYNYESNGSMIYLDLSYNLLTGSIPQS
ASJS01041506.1	Elaeis guineensis Jacq	BRL1	MESLFAFFVLLLMLLCSSPSSMAATDEVSALISFKFSSVELDPHGFLQNWTANSSANNPNSDAPCSWTGVICSPAGGRVRGLNLSNMGLIGRLSIDELMALPDLHDVDLHGNSFYGNLSYSSRASSLPCGFETVDFSSNHFNETIPGSFLASCRRLVSLNLSRNLIPGGIFPFGSSILVLDLSHNQISNQGLFNYSLSSCGNLNYLNLSDNKLTGGLKGVSSCTNLTVLDLSYNTISGEIPADFISKSPASLKQLDLSNNNLSGDFSSFKFGTCGGLKALDLSDNGLNGSGLPPSLANCWQLERLDLSGNRFVNEIPTFWRNFANLKHLSLANNGFTGQMPPELGQICGTVVELNLSGNKLTGGLPPTFVSCSSLQILDLANNQLSGDFVEKVIGTLPA…	LASQTGLIVPGIVSGKHFAFLRNEGGNICPGAGALFEFESIRPDRLANFSSVHSCPSTRIYTGTTVYSFTSNGSMIYLDLSYNLLSGTIPEN
THHD-5782-Elaeocarpus-sylvestris	Elaeocarpus sylvestris	BRL1	TNKRERPKKMKKEWSGLLLSSQEVQGGFMGXXXXXXYVFLLLFHLLMIPSDARELASQQSSNNDVVGLLAFKQSSVQSDPNGFLVNWTADSQSPCSWRGVSCSLDGHVSALNLSNFGLVGSLHLPDLTALPGLQFLNLQGNLFSSGDLSASKTSPCYLQTLDLSSNNISDSLPGQSFFQSCNHLTYVNLSHNFIPGGSIHFGPSLLQLDLSHNRISNSTILNDALSSCQNLNLLNISDNKLTGKLNATPLSCNSLSILDLSYNLLSGQIPPSFIADSPVSLKYLDLSHNNFSSPFSSLDFGGCSNLTFISLSQNCLSGAQFPANLSNCKLLETLNLSHNQLQDKIPGVLLGNFKNLKQLSLAHNQFSGAIPPELGQACGTLQVLDLSRNRLSGELPSTF…	LANEVGLVMPGSVSGKQFAFVRNEGGTACRGAGGLVEFQGIRNERLENFPMVHSCPSTRIYLGQTVYTFTSNGSMIYLDLSYNSFSGDIPQS
Eucgr.F01980.1	Eucalyptus grandis	BRL1	MNEGWKFLFPQGIMSFFCLFSVLFHQLIAAGELNNEVTALLAFKNSSVQSDPNGFLSNWEASSQTPCSWKGVSCTSDGHVQALDLSNAGLGGTLHFPRLTELPSLRVMNLHGNLFSAGDLSASASSSCQLEILDLSRNRISDHTFLTYSLFSCQNLELLNFSGNMIAGKLGATPNSCKNLSVLDLSGNHLFGDIPPNFVADSPPSLEYLDLSNNNFTNKFFDLDFGSCGNLTYLNLSSNGLSGSEFPESVKNCQILETLDISHNQLEYMIPGALFGNLRNLRRLSLAHNHFTGQIPPELGQTCGTLEELDLSVNNLTGGLPSTFVSCSSLWNLNLGNNHFSRDILVTVVSSLSSLKNLHLPFNNISGLIPLSLTNCSQLQVLDLSSNVITGNIPQGFCL…	LADRSGLITPGSISGKQFAFIRYEGGTDCRGAGGLVEFEGIRPSRLESYPMAHSCKTTRIYTGKTVYTFASNGSMIYLDLSFNSLSGTIPEG
Eucgr.F03642.1	Eucalyptus grandis	BRL1	MSREWRRIVSGSSRFVFFLLLHLLIAVAEARRRLATNDDVSGLLSFKKSSVQSDPKGFLSSWVTTSSPPCSWNGISCSSDSRVSAVNLSGAGLIGSLRLRDLAALQGLRSIDLSNNSFSAGDLSVAGTSGGGGSCLLESVDLSSNNFTDPWPANSFLASCARLAYVNLSHNSIPGGSLHIGPSLLQLDLSSNQISDFGLFNYTLTNCQNLNLLNLSHNKLIGKFDVTPYSCKNLSYLDLSSNNLTGTLPPKFVANSPASLKFLDLSQNNFSGKFSDLDFGSCGNLTVVNLSHNGFSGTSFPASLKNCRLLLAIDLSHNELQDMVPGALLGGFKNLERLYLSHNQFVGQIPPELAQACGTLQELDLSSNNLIGGLPPAFTSCSSLVSLNLGSNQLDGDFL…	LADQSGLIMPGSVSGKQFAFVRNEGGTECRGAGGLVEFEGMRKDRLESFPMIHSCPTTRIYTGVTVYTFGSNGSMIYLDLSYNFLSGTIPEN
EDHN-2045-Ficus-religiosa	Ficus religiosa	BRL1	TRMLLQFKKSSVESDPNGLLLNWNLSSSSSSSPCSWFGVSCYPTGVVTSLNLSNAGLSGSLNLNYLAFLTHVHLQHNSFSTADSDNLSAPCAIETLDLSSNDISAFPLTDLRPCGRLQRLNLSHNSIGGGGFRFSPSLQWLDMSRNQVSEMKVMSDDCRSLKLLNLSNNKVNGVNVVSSIISFLHQSIYSRIXLDMSYNLLSGNIPSSLVANAPASLNYLDLSHNNFSGEFSALEFGRHCANLTQLKLSHNALSGSEFPVSLRNCRLLEKLDLSYNNLQGKIPSTSLASLGNLRQLYFAHNNFSGEIPSDIAQLCGTLVELDLSSNRLSGELPLSFEACSSLVSLNLGANQLSGDFITKVICNLQSLRFLYLPFNNMSGPVPLSLTSCSQLQVLDLSSN…	LANQAGRVVADIVSGKQFVFVRNEGGTACRGAGGLVEFEGVRPERLERFPMVHSCPSTRIYSGMTMYTFSNNGSMIYLDLSYNSLSGTIPDK
mrna01195.1-v1.0-hybrid	Fragaria Vesca	BRL1	MMGLFCFLVLLLFHSLSLGSAASNEDVVKKLLLAFKQSSVQSDPHGFLSDWKSDSSTALCSWKGLTCSEGHVITLDLSSFGLIGSLHLPTLTALPSLQNLYLQGNSFSASDLSVSNITSCSLVTVDLSSNNITSPLPVQSFLEGCEHLASVNLSGNSIPGGSFRFGASLLQLDISRNRISDPSLLTCQNLNLLNVSGNKLTGKLSGSILSGKNLTTLDLSYNALSGEIPNTFLESASASLKYLDLSSNNFTGKFASLDFGQCSSLTLLKLSHNNLYGDEFPSSLANCQALETLNLTSNKLQDKIPGALLGNLKKLRQLFLGRNQFSGVIPAELGKACGTLQELDISDNILTGELPSSFVSCTSLVTLNLGRNQLSGNFLNTVVSKLPSLRYLYVPFNNI…	LANQAGLVNPGIVSGKQFAFVRNEGGTACRGAGGLVEFEGVRPQRLESLPMVHSCPSTRIYTGLTVYTFTSNGSMIFLDISYNSLSGTIPAN
Glyma04g12860.2	Glycine max	BRL1	MKHESEKPQKGEKMKREKPYLMKKMPWSPRREAPIVVRFVVIALFIMITVPTPPTAADAEAEAATTTSDAVLLIQFKHLHVSSDPYSFLSDWDPHAPSPCAWRGITCSSSGGVSAIDLSGAALSGTLHLPTLTSLSSLQNLILRGNSFSSFNLTVSPICTLETLDLSHNNFSGKFPFANLAPCIRLSYLNLSNNLITAGPGPWPELAQLDLSRNRVSDVDLLVSALGSSTLVFLNFSDNKLAGQLSETLVSKSLNLSTLDLSYNLFSGKVPPRLLNDAVQVLDFSFNNFSEFDFGFGSCENLVRLSFSHNAISSNEFPRGLGNCNNLEVLDLSHNELMMEIPSEILLNLKSLKSLFLAHNKFSGEIPSELGSLCKTLVELDLSENNLSGSLPLSFTQCS…	LADQAGLVIPGRVSGKQFAFVRNEGGTSCRGAGGLVEFEDIRTERLEGFPMVHSCPLTRIYSGWTVYTFASNGSMIYLDLSYNLLSGSIPEN
Gorai.009G455100.1	Gossypium raimondii	BRL1	MKKVWRVIVCLSSPEQGLTGIFGLWLLLLFHHLQARQLVSAQKQSNDDVIKLMAFKRISVSSDPHGVLANWTEDSPSPCSWRGVSCSPDDGRVTALNLSYSGLVGALHLPNLTALSSLRHLYLQGNSFSAADLSAVSCSLETLDLSSNAISNHLPAQSFFSACNRLASVNLSRNSISGGSLMFGPSLLQLDLSRNQISNSALLNYSLSTCQNLKLLNFSDNKFTGTLGFSPLYCKNLIVLDLSCNLFSGPIPPSLMLNSLELLDLSHNNFSGKFSTLNFGQCSNLTQLSLSHNTLSDSGFPVSLRNCHLLEALDLSHIGLQGKIPGGLLGNFKKLKRLSLAYNLFTGEIPPELGQACGALEELDLSSNKLTGGLPSAFTSCSSLQLLNLGNNLLSGDFL…	LANQAGLVMPGGVSGKKFAFVRNEGGTACRGAGGLVEFEGIRPERLESFPMVHSCSSTRIYSGMTVYTFTNNGSMIYLDVSYNNLSGSIPEN
LELS-18470-Haemaria-discolor	Haemaria discolor	BRL1	MAKSGLALSLLCFLLLYSSHSSFAVADEVSALIQFKKSSVELDPKGFLQNWVSGSASPCSWSGVLCSADGDSVQGINLSSMGLVGRLEIDALMALPALRDINLHGNFFSGNLSYSSSPDPSLSCRLETVDFSSNNFSEQISSPLLTSCPSLSLLNLSRNSIPAGVFPFGSSLQVLDVSRNKISDDGLLNYSLSSCQGLRYLNLSGNRITGKMTGLPPSCASLAVLDLSANSISGEFPASLISTPPASLKQLLLSHNNLTGDLSGLNFGRCGNITFLDLSYNGFHGGVPASLGSCKQLELLSLSGNNFTGEIPAMWQNFTGLKYLYLSENKFTGEIPAEMAGVCETLTELDLSGNQLTGGLMSGFSACSSLQILDLGSNQLSGDFVEEVVAKMASLKQLR…	LASQAGLITAGIVSGKQFAFLRNEAGNICPGAGTLFEFQGIRPERLASFPLVNSCPSTRIYTGFTVYSYQNNGSMIYLDLSYNLLTGQIPDA
TNWF-130845-Heliconia-sp-B	Heliconia sp	BRL1	RSSVDSDPKSFLWNWTIAASNSGDSPCPWTGVVCSKVDGRVRSLNLSNMGLTGRLSLEHLMALPSLRDLDLRGNFFYGNLSYSSTASSLPCSLETVDLSSNTFNETIPSEFLTSCPRLVSLNLSRNSIRGGIFPFGASIQEIDLSRNSISDYALLNYSLSSCGGLSYLNLSDNKLAGRLGNVPSCTNLSVLDLSYNNLSGDFPSFDFGACGSIVALDLSYNGLSGTSLPLSLANCRQLAELDLSGNDFSGEIPSFWKNFANLQRVSLAKNRFLGEIPPDLGRTCRTLVELNLAGNSLTGGLPSTFESCSSLRRLDLGDNQLSGDFVGRVVSTLPALRYLHLPFNNISGPVPLTALTSCSLLEVIDLGSNNFTGEISTGLCSSLPNLQRILLPNNFLSGT…	LASQAGLIVPGIVSGKQFAFLRNEAGNICPGAGVLFEFKDIRPERLANFPLVHSCPATRIYTGTTVYTFGRNGSMIYLDLSYNLLLGTIPGN
JGYZ-10816-Holarrhena-pubescens	Holarrhena pubescens	BRL1	MILLFSCCFLVSNARQLLAKQGNNGGDEGSSLLAFKQSSVEADPNGFLNDWSSSSSSYCSWNGVLCSGDGQVVELNLANAGIIGQLHISDLMALPGLSRLHLSGNSFYGNLSAKTQSCSFEILDLSANNFSEPFGIDSLLLACDRLATLNLSRNSIQSGSFRFGPSLLQLDLSRNKISDSRLLTYTLTNCQNLNLLNFSDNGLSGKLDSSLSSCKSLSILDLSCNHLTGEIPPAFLYDAPVSLKILDLSYNNFTGDFLNLRFGTCLNLTVVNLSFNSLLATGFPFSLTNCQKLQVLDVGHNKINLKIPGDTLGKLKSLRRLVLANNQFSGEVPPELGHACATLEELDLSANQLIGGLPSNFALCSSLFSLNLGNNQLSGDFLSTVVSSLKNLRYLYVPF…	LADESGLVLPGNVSGKQFAFVRNEGGTACRGAGGLVEFEGIRQDRLANFPMVHSCPSTRIYSGTTVYTFPRNGSMIYLDLSYNNFSGTIPEK
IZNU-11981-Ipomoea-lobata	Ipomoea lobata	BRL1	MXNAGISGFLHISHLMLLPGLRDVHLNGNHFYGNLSSPPSVSCSFESLDLSDNNFSDSLYLEPLLAACNRLAVLNLSQNSIPHADLKFGGSMVQIDISRNKVSNLDLVDYSLSNCQNLNLLNLSDNKFSGQLRRSSLNSCKNLEILDLSRNNISGNLNDLEFGGCRNLTILDLSFNGLLASEFPPSLANCQSLERLNIGHNNMTGLKVPGDLLAKLKSLKHLVLAHNQFSGEIPWELGQICSTLEELDLSGNQLTGELPSTFTSCSSLTSLNLTNNQLSGGFLTTVVSLLGNLRYLSVSFNNLTGPVPVSLKNCSRLEVLDLSANEFTGNVPSWFCSRTPVSSLTMIMLADNDLSGTVPSELGSCRNLKKIDLSFNSLSGSIPMEIWSLPNLSDLVLWA…	LADQAGLIVPGIVSGKHFAFVRNEGGTQCRGAGGLVEFEGIREERLASFPMIHSCPSIRIYSGTTVYTFASNGSMIYLDLSYNSLSGTIPAS
EMBR-11424-Ipomoea-pubescens	Ipomoea pubescens	BRL1	MKKLMVGVIIDVMVVLVLSYCGFVASDEQAKRLYDFKESSVEKDPNGFLRDWGSSSSSSPCNWNGVGCSNGVVTQLILQNAGISGFLHISHLMLLPTLRNVHLNGNHFYGNLSSPSVVSCTFESLDLSDNNFSDSLYLDPLLLVCNRLAFLNLSQNSIPHADLKFGGSMLQIDISRNKVSNLDLVDYSLSNCQNLNLLNLSDNKFSGQLRRSSLQSCKSLSVLDLSRNNISGNLNDLEFGACRNLTVLDLSFNSLSPSEFPPSLANCQSLGVLNIGHNNMTGLKVPGDLLAKLKSLRHLVLAHNQFSGEIPWELGQICSTLEELDLSGNQLTGELPSTFTACSSLTSLNLTHNQLSGGFLTSVVSLLGNLRYLSVSFNNLTGPVPMALKNCSLLEVLDL…	LADQAGLIVPGIVSGKHFAFVRNEGGTECRGAGGLVEFEGIREERLASFPMIHSCSSIRIYSGTTVYTFASNGSMIYLDLSYNSLSGIIPAS
JCGZ_19227	Jatropha curcas L.	BRL1	MKKQWRIMVIFGYVLLLFLKLASSSNDEVAGLLAFKKSSIKTDPNKILINWTANSSSPCSWFGVSCSAGHVTALNLTNTGLIGSLHLPDLIAALPSLKLLSLRGNLFSAGDLSATSVCALETLDLSSNNISDPLPGKSFLVSCNHLAHVNLSHNSIPGGIFRFGPSLLQLDLSGNSISDSAILAQCLSICQNLNFLNFSNNKFSGNLETIPLSCKRLSVLDLSYNLFSGEIPSSFVANSPPSLKHLDLSHNNFSGTFSSLDFGHCGNLTLFNVSQNRLSGNGFPISLSNCEVLEILDLSHNELQMNIPGALLGGLKNLRQLYLAYNQFLGDIPPELSQACGTLQELDLSGNRLTGGLPSNFVSCSSSLQSLNLGNNLLSGDFLTSVVSNLHNLKYLYVP…	LAEQAGQIVPGVVSGKQFAFVRNEGGTSCRGAGGLVEFEGIRAERLENFPMVHSCPTTRIYSGKTVYTFANNGSMIYLDLAYNSLSGTIPEN
AEPI-5622-Linum-leonii	Linum leonii	BRL1	QSANDEVVAALLTFKHNSVTSDPNSVLSTWTLNSTNPCSWFGVSCTDGDNTVTSLDLTGAGLVGSLHLPPLLSSALPSLTHLTLRSNSFSTGNLSAGKVSNNLSDPLPPNSFLVSCSATLSTVNLSGNSIPGGALRFGPALLQLDPSRNRISDSTILTDVLSSSCQNLKLLNFSRNKLSGKIGAATPRSCNGLSVLDVSVNSLSGELPSRFIADSPPSLGYLDLSANNFSSSFPGLDFGRCGNLSWLNLSGNRFRGTGFPIGFDNCSGLETLDLSQNELQLPIPGRLLGNLKRLTRLSLSRNSFTGGIPPELGQLCGTLRELDLSENKLTGGFPPAFQSCSVLESLDLGINMLSGDFLTSVISGLTSLRVVRVPFNNITGQVPRSLRNLTRLQVLDLSS…	IAEQAGLIVPGIVSGRKFVFVRNEGGTSCRGAGGLVEFEGIRAERLESFSMVHSCPTTRIYSGVTVYTFTSNGSMIFLDLAYNSLDGNIPDN
TQOO-147246-Loropetalum-chinense-2-samples-combined	Loropetalum chinense	BRL1	GRVTALNLTNAALSGSLHLPDLTALPYLRHLYFHGNSFSTGNLSASASCALETLDLSSNNFSDSLRAPSFLLACHHLSSLNLSRNFITGGTLNFGPSLLQLDLSRNRIFDPSLLTHSLSHCQNLNLLNFSDNKLTGPLLTSLIPCNNLSTLDLSCNLLSGPIPASFAADSPPSLAFLDLSHNNFSGNLSDLQFGSCGSLTLLNLSYNVLSGAEFPRSLTNCQHLQTLDLSHNQLQYEIPGVLLGNLSNLLQLSLAHNQFSGEIPPELAHTCATLQELDLSGNRLVGRLPSIFLSCSYLRSLNLGNNQLSGDFLSTVISSLPSLTYLYVPFNNISGSVPLSLINCTKLQVLDLSSNSFTGIIPSGLCSSSSPSALEKLLLPNNFLSGTVPSELGNCRNLK…	LADHAGLITPGHVSGKQFAFVRNEGGTACRGAGGLVEFEGIREERLASFPMVHSCPSTRIYSGVTVYSFTSNGSLIYLDLSYNTLSGTIPQN
cassava4.1_000430m	Manihot esculenta	BRL1	MEREWRRVSSQEQGIMGIFVFGFGYGYVLWLLLMIPSQARELASQQSSNDDIVGLLAFKKSSVQSDPKNVLANWTADSSSPCSWFGVSCSVDGRRVTSLNLANAGLIGSLHLPYLTSLPALTNLILRGNLFSAGDLSASTSTPCALETVDLSSNNFSDPLPGRSFLFSCNNLAHVNLSHNFIPGVNLQFGPSLLQLDLSGNLISDSTILNQSLSICQNLNFLNFSGNKLAGKLEITLSCKSLSVLDLSYNLLSGEIPPSFFADSLSLKILDLSHNNFSSSFSSLDFGHCSNLSFISLSQNRLSGSAFPTSLSNCDVLETLDLSHNELKLKIPGAMLGRLKNLKQLSLAENQLFGDIPSELGQACGTLQELNLSANKLTGGLPPNFILCFSLQSLNLGHN…	LAKQAGMIIPGIVSGKQFAFVRNEGGTSCRGAGGLVEFEGIRAERLENLHMVHSCPTTRIYSGKTVYTFSSNGSMIYLDLAYNSLSGPIPEN
EAAA-65378-Marrubium-vulgare	Marrubium vulgare	BRL1	MMKNDAFLITLLLGFYSYLLGLSATNLSDNKEVITLLAFKKSSIQSDPKSFLKNWAPSSSTPCQWAGVSCSGAGRVTKLDLTNAGLTGRIHISDLTPLTSLKTLLFSGNFFTGNLSVSAESCSFEFLDLSFNTFSDPISADSLLISCTNLAHLDLSSNKKISDLGLFDSLISNCQNLNFLNFSNNKLTGKLKSSLLSCKSLSVLDISHNHFQGEIPPSFFTNTLQILDLSSNNFTGNLQSFNFGFCGNLTRLNLSSNAFSATGFPATLRNCQNLQTLDISRNSIQLNIPGDLLANMKKLNQLLMGRNGFFGEIPPQLGGLCGTLKELDLSSNRLTGELPSSFLSCSALATLKLGNNQLSGNFLETVVSSIISLNYLSLPFNNITGRVPRSLTNLTKLRV…	IAAQTGQIVPGIVSGKQFAFVRNEGGTECRGAGGLVEFEGIRSDSLANYPMVHSCPSTRIYSGLTVYTFVGNGSMIYLDLSYNHLSGTIPPS
Migut.M01576.1	Mimulus guttatus v2.0	BRL1	MKSRERKILPLLWGETAFLTLFLVLDFCFVGSLSAAPSINGGGGGEAGSLLAFKQSSIEADPKGFLQNWSASSSSNPCSFNGVSCSDNGKITKLDLTNAALKGRLHISDLTAGLTGLTTLLLGGNFFSGNLSFTSTVSSCSLEFLDLSVNGFSEPLAADSLLVSCNKLAYLNLSHNSIPSSTPLKFGPSLTQLDLSANKISDLGILTSLLLSDCRNLNLLNFSSNKLAGKLEISLSSCGSLSALDLSNNNFTGNLAGFDFGVCGNLSVLNLSHNGFSATGFPSSLSNCQSLETLDVSHNAIHIKIPGILLGKMTSLRQLVLAHNEFFGEIPSELGGICAKLEELDLSANQLTGGLPSTFVSCSLLYSLKLGNNQLTGNFLDTVVSSLTSLKYLSAPFNN…	LAAQTGLIVPGIVSGKQFAFIRNEGGTECRGAGGLVEFEGIRAESLADFPMVHSCKSTRIYSGVTVYAFTSNGSMMFLDLSYNHLSGIIPES
NbS00028720g0002.1	Nicotiana benthamiana	BRL1	MSYKLLSPSGVKKDVVFLIMFLSCCFVVVSNARKLAANDQVGSLIAFKKSSVEFDPNGFLNDWSFSSSTPCTWNGISCSNGQVVELNLSTADISGPLHLSHLMALPTLLRLHLTGNNFYGNLSSTADSCSFEFLDLSANNFSETLVLEPLLQSCDRIKFLNVSGNSIHGVVGLKFGPSLLQLDLSSNTISDVGILSYALSNCQNLNVLNISSNKLSGKLKSSLSSCKSLSVLDLSHNNLTGELNGLDFGTCQNVTVLNLSFNNLTSTEFPPTLANCLSLHTLDVGHNSIQTKIPGELLVKLKSLKRLVLAHNHFFEEIPSELGQTCSILEELDLSGNKLTGELPSTFKLCSSLFSLNLGNNELSGDFLNTVISSLTSLRYLYLPFNNITGHVPRSLVNC…	IADQAGLVNPGIVSGKQFAFVRNEGGTECRGAGGLVEFEGIREERLAIFPMVHSCPSTRIYSGTTVYTFTSNGSMIYLDLSYNALSGTIPEN
BZDF-20468-Oenothera-biennis-5-samples-combined	Oenothera biennis	BRL1	MVLSLLAKKKTEKCWNIIIIVRRRVSSCLMLLSLSLLPIIIFPSSLSLQLQPQQQQQEAAAAALVLFKQSSILSDPSNYLSSWTTNNSSSPCSWPGISCSSDGLVSSIDLSFRSLSGSLHLPSLLSSSLPSLQHLHLQGNSFSASDLSSSSSYCSLRTLDLSSNNLSAPIPSPSFFHSCITTLSYVNLSHNSIPGGSIRIGPSLRKLDLSVNHISDFTLLNYTLSACQYLNLVNFSDNRLSGGLTPLSSCKALSVLDLSYNSFSGEIPPAFVADAPSTLNYLDLSHNNFSSNFSSLDLSRCGNLTFLSLSENRLYGTSFPSGLSSCQLLQTLNVSHNELLLQIPGALLGNLKSIRELSLAHNHFSGEIPAELGWACATLQVLDLSANRLTGSLPASFLS…	LAQQSGLIVPGIVSGKQFAFVRNEGGTACRGAGGLVEFEGIRSERLENFPMVHSCPTTRLYSGRTVYTFVSNGSMIYLDLAYNSLSGTIPEN
LOC_Os09g12240.1	Oryza sativa L.ssp.japonica	BRL1	MAASPPFMAAAAFLTLVVVLFRAPAPAIAVGEEAAALLAFRRASVADDPDGALASWVLGAGGANSTAPCSWDGVSCAPPPDGRVAAVDLSGMSLAGELRLDALLALPALQRLNLRGNAFYGNLSHAAPSPPCALVEVDISSNALNGTLPPSFLAPCGVLRSVNLSRNGLAGGGFPFAPSLRSLDLSRNRLADAGLLNYSFAGCHGVGYLNLSANLFAGRLPELAACSAVTTLDVSWNHMSGGLPPGLVATAPANLTYLNIAGNNFTGDVSGYDFGGCANLTVLDWSYNGLSSTRLPPGLINCRRLETLEMSGNKLLSGALPTFLVGFSSLRRLALAGNEFTGAIPVELGQLCGRIVELDLSSNRLVGALPASFAKCKSLEVLDLGGNQLAGDFVASVVS…	LAGQAGLVPGGIVSGKQFAFLRNEAGNICPGAGVLFEFFGIRPERLAEFPAVHLCPSTRIYTGTTVYTFTNNGSMIFLDLSYNGLTGTIPGS
GNPX-22038-Oxera-neriifolia	Oxera neriifolia	BRL1	MMQNKQREFTQLPLSSPGLIQEAAVLITLLMGFYFTGLSARSLSSNNGGEVGTLLAFKQSSIESDPNSFLKNWAVSSPGPCLWAGVSCSDGRVTKLDFTNAGLMGRLHLTDLMALTGLTTLLFRGNSFNGNLSTFPTKSCSFQYVDLSFNNFSGPLAADSWLLSCSNLLYLNLSHNSISNGSLKFGPSLSQLDLSANKVSDLGLLTSLLSDCQNLNLFNFSNNKLAGKLPASLSSCKSLSLLDFSYNHLQGEVPSAFITNSMSSLTTLDLSSNNFSGNLFDFNFGLCRNLTTLNLSSNGFSAAGFPVSLTNCQGLQTLDISHNKIQLKIPGALLGKIKNLRHLGLAHNQFFGEIPAELAAICGTLQEFDLSGNQLTNGLPPEFVSCSSLVSLKLGNNQL…	LASQTGLIVPGIVSGKQFAFVRNEGGTECRGAGGLVEFEGIRTDRLANFPMVHSCPSTRIYSGVTVYTFGGSGSMIYLDLSYNHLSGTIPEG
SSDU-40668-Papaver-bracteatum-3-samples-combined	Papaver bracteatum	BRL1	MYIYDMVLLTSPCSRNRKVVVVVLVVLLYFVVLGVGDSSSDDDEDVAGLLSFKSSSIKTDPTGFLSTWKTSHSSSPCSWKGVICSTITSTSNNEQVGRVIGLNFTNARLTGPFRLDVLINSLPYLTDLHLSYNSFYGDLSLNINTNNCNIETLDLSSNNFSSSSSSNNHPGTSVSFLASCRRLKFLDISRNQISDHNLLNYSLSDSNCGLASTLNHLNFSYNKFSGKLPASSSSCNTLSSLSVVDLSRNILDGSIPTGFFASFPSLSYLDLSSNNFTGDFSTIKFGDSNSNSWCRNLTYLNLSHNSLSAGFPPTLSTNCNLLNTLDISHNSFHSNINDIVPSSNYFGNFRNLQHLSLSNNGLSGDIPPDIGVTCGSLVNLDLSGNLLTGGLPSTFTSCS…	LADQADLITPGLVSGKQFAFVRNEGGTSCRGAGGLTEFEGIRSERLISLPTLHSCPSIRIYTGLTVYSFVSNGSMIYLDVSYNSLSGNIPSR
Phvul.005G005900.1	Phaseolus vulgaris	BRL1	MKPNSKPQKSQMKRAKPYLTRNMSWSPPPQQPPTLFSSLLLLIALFVTVTTPTPAEAEAEPPPTSDALLLMRFKQLHVSSDPRAFLSDWLPHAPSPCAWRGVTCSGESRRVTAVDLADAALSGTLHLPTLTSLPSLHTLVLRGNSFNAFNLSVSTFCALQKLDLSSNNFSGKFPFANLTPCNRLTYLNLSNNLITDGLVSGPGIGLGLSLAQLDLSRNLVSDVSLLVSALNGSALVFLNFSDNRLAGQLSESLVSRSANLSTLDLSYNLLSGAVPPRLVNDAVQVLDFSFNNFSRLDFVSCGSLTRLSFSRNALSRDEFPRGLSGCERLEVLDLSRNEFEAEIPGEILRSLWRLKSLFLERNRFYGEIPSELGSLCGSLVEVDLSENMLSGALPLSFVN…	LADQAGLVIPGRVSGKQFAFVRNEGGTSCRGAGGLVEFEDIRTERLEGFPMVHSCPLTRIYSGWTVYTFASNGSMIYLDLSYNLLSGTIPGN
PH01002541G0210	Phyllostachys heterocycla	BRL1	MAASPPFMAAAFFLLVLVLLRMLAPAIADADEAAALLAFVRASVADDPRGALASWAADAASGAGGNSTAPCSWAGVSCAPPPDGRVVAVNLSGMGLAGELRLDALLTLPALKRLDLRGNAFYGNLSHGLLRQPLARSSSSSCALVEVDISSNAFNGTLPPAFLASCGALRFLNLSRNSLVGGGFPFAPSLRSLDLSRNRLADAGLLNYSFAGCHGLRYLNLSANLFTGRLPELASCSEVTALDVSWNRMSGALPAGLVATAPANLTYLSIAGNNFTGDVSGYDFGGCASLTVLDWSYNGLSSTRLPPGLASCRRLETLDMSGNKLLSGAIPTFLTGFSSLSQLALAGNEFTGPIPDELSQLCGRIVVLDLSSNRLVGALPASFAKCKSLKVLDLGGNQL…	LAGQAGLVPGGIVSGKRFAFLRNEAGNICPGAGVLFEFFGIRPERLAEFQAVQLCPSTRIYTGTTVYTFNNNGSMIFLDLSYNGLTGAIPGS
MFIN-312-Pistia-stratioides	Pistia stratioides	BRL1	MLCSGHMGCCTSARVLIFAVGFLVAVASPLMAASDEAAKLLSFKRSSVEVDPHDSLQTWGGGGDPCSWRGVSCSATDGRVRGLDLSNLGLVGRLGMDDLIALQGLRDVNLHGNFFHGNLSIMTASCPFEVIDLSSNNFSEVVSASFLASCNRLVSLNLSRNSVPGGIYPFPPSVRTLDLSRNWISDESLLNYSLREGCSRGLSYLDFSANRMAGILQGLSPACGDLTVLDLSNNLFSGEIPHGLMAASPASLKQLSLSHNNFSGDFSVFEFKSCNNLTRLDLSYNSLGGSGLPPTLARCRLLELLDLSHNKLEGGIPAFLGRLPNLKHLSLSGNNFTGDITPELAQLCGTLVEFNLSGNKLTGGFPPAFTSCSELQILDLGNNQLSGNFISTVVRALPK…	LASQAGLIAPGAVSGKQFAFLRNIGGTSCAGSGVIFEFSGIRPERLATFPLVHACSTTRIYLGTAVYTFASNGSMIYLDLSYNSLSGSIPDN
MTHW-10796-Platanthera-clavellata	Platanthera clavellata	BRL1	WKSLGWLCSCSPSCCCTLPXSMAAVDESAALIQFKESSVELDPKGFLQSWVAGSAGGPCSWTGVLCSATAGLVQGLNLSGMGLVGRVQIDALMELPALRNIDLHGNLFNGNLSYSGTGDLSSSLSSCGFETIDLSSNNFSDSISSAILLSCPNLSSLNLSSNSIAAGVYPFGSSLQVLDVSRNRISDDGLLNYSLSSCDGLRFLNLSGNRFVGKLRSLPLACVRLTVLDLSYNSISGEIPASMISAPPASLRQLDLSHNNLTGDLSGFDFGGCGNITFLDISYNGFHGSGLPVTLGSCEQLELLSLSGNNFTDKIPSLWQNFTSLKYLYLAENKFAGEIPADLASTCETLIELDLSGNQLTGSLASGFSSCSSLQILDLSVNQLSGNFVGQVVGNLSSL…	LASQAGLITAGIVSGKQFAFLRNEAGNICPGAGTLFEFQGIRPERLASLPSVNSCPSTRIYTGTTVYSYQNNGSMIYLDLSYNLLTGQIPTS
Potri.011G169600.1	Populus trichocarpa	BRL1	MKKHWRISSQRQPPKAMIRIFGYVSLLLLLFMPSSSQARELSSQQSSNNEVVGLLAFKKSSVQSDPKNLLANWSPNSATPCSWSGISCSLGHVTTLNLAKAGLIGTLNLHDLTGALQSLKHLYLQGNSFSATDLSASPSCVLETIDLSSNNLSDPLPRNSFLESCIHLSYVNLSHNSISGGTLRFGPSLLQLDLSRNTISDSTWLTYSLSTCQNLNLLNFSDNKLTGKLGATPSSCKSLSILDLSYNPFSGEIPPTFVADSPPSLKYLDLSHNNFSGSFSSLDFGHCSNLTWLSLSQNRLSGNGFPFSLRNCVLLQTLNLSRNELKFKIPGSLLGSLTNLRQLSLAHNLFYGDIPPELGQACRTLQELDLSANKLTGGLPQTFASCSSMRSLNLGNNLL…	LADQAGLVVPGIVSGKQFAFVRNEGGTSCRGAGGLVEFQGIRAERLENLPMAHSCSTTRIYSGMTVYTFTTNGSMIFLDLAYNSLSGDIPQN
Pm000305	Prunnus mume	BRL1	MGFFCFLLLCVFHFYLLLSLASGARNLSSSQQLQQEQSQSDDDEVGLLLAFKQSSVQSDPHGFLSDWKADSATPLCSWRGLTCSSDGHVITINLSNAGLIGSLHFPTLTALPSLQNLYLQGNSFSAADLSVSNITSCRLETVDLSSNNISEPFPSRSFLLSCDHLASVNLSHNSIPGGSLSFGSSLLQLDLSHNQISDTALLTCQNLNLLNVSTNKLTGKLSDSLFSCKNLSTLDLSNNTFSGEIPSSFLAKASASLEYLDLSSNNFTGKFSNLDFGQCRSITLLKLAHNALSGDQFPVSLGNCQVLETLDLSNNKLENKIPGVLLGNLKKLRQLFLGHNHFSGEIPTELGKACGTLQELDISVNNLSGGLPSSFTSCSSLVSLNLGHNQLSGNFLSSI…	LANQAGLVSPGTVSGKQFAFVRNEGGTSCRGAGGLVEFEGIRAERLEKFPMVHSCPSTRIYSGLTVYTFTSNGSMIYLDLSYNSLSGSIPDD
BQEQ-2169-Psychotria-ipecacuanha-invitro-plantlet	Psychotria ipecacuanha	BRL1	NTKSPGPGFSKKFSELELKTLCLVGAGRSCNSKCNSRNQGFLGQIFQLLILCRRWHTHLLSGNKMNKQQLLTGGGVVKDIVFLTVLFLSCCFLGSNARKLSTVQQNNGDEVGSLLAFKQSVESDPKGLLKDWSSSSSSPCSWTGVSCSGNGQVIDLNLVNATLRGHLRISDLMALPSLSKLHLSGNFFYGNLSSTVQSCSFEILDLSANNFSEPLAADSLMQSCYSLSLLNLSRNSIPGGSIKFGPSLLQLXLSRNKISDLSLLGYSLSNCQNLNLLNFSDNSLTGKLNSSLSSCRSLSVLDISCNHFSGDIPATFLAETPVSLQILDLSHNNFTGNLISLGSGTCPNLTVLNLAFNSLSATGFPLSLPNCQRLETLDVAHNALNLEIPGDVLVKLKNL…	LADQAWLISPGIVSGKQFAFVRNEGGTACRGAGGLVEFEGIRVDRLANFPMVHSCPTTRIYTGITVYTFTSNGSMIYLDLSYNDFSGSIPEK
YNUE-21405-Punica-granatum-4-samples-combined	Punica granatum granatum	BRL1	RSQKPPHKTRKMRRRRRREPSWDLDAHSPGLLCFMVLLLFQQHAAAAGSRKLSGDDDGDGDDAVGLLAFKKSCVRSDPNGFLSDWKLDGSSQSPCSWTGVSCSNLTGRVESLNLENAGIIGTLNLPALLASLTALRFLNLQGNSFSAGDLSASVSSSCLLESLDLSSNNLSDPLPRNSFLFACSHLAYVNLSHNSIPGGALHIGSSLLQLDLSRNQISDSTFLTGFLTSCGNLNLLDLSGNKLTGKLGTTPSSCKSLSFLDLSNNQLSGEIPPSFVADSPAALRYLDLSHNNFSGSFSGLDFGSCGNLTSLNLSHNSLSDVHFPGSLRNCQLLETVDLSHNELGGMIPGNLLQDLKNLRLLFLSNNQFSGHIPPELALTCGILEELDLSANDLDGGLPL…	LAKQAGLIMPGSVSGKQFVFVRNEGGTSCRGAGGLVEFEGIRRSRLESFPMVHSCSSTRIYSGMAVYTFGGNGSMIYLDLSYNSLSGTIPNN
YUOM-493-Rhus-radicans	Rhus radicans	BRL1	KNSHKKIQKFLYVSSFGDEYLRPNMKKQWRVSLFLHQQQQQGLMGIFGFMFLLLFHLQVMPSFARQLSTSNEEVVSLMAFKHSVDSDPNAFLVNWTANSASPCSWQGVNCSVDGHVTTLNLKNFGLIGSLNLPTLTALPYLRHLFLQGNSFSAGDLSTSSSCNLETIDLSLNNLSGPLPPRSFFLSCDHLSYVNLSHNSISGGTLHFGPSLLQLDLSRNKISDSTFLSYSLSSCQNLNLLNFSDNKLPGKLSVTPLLCKNLLTLDLSYNLLSGEIRPSFIAESPGSLKYLDLSHNNFSGKLSNLQFGQCSNLTVVNLSQNIFSGSEFPTSLKNCQLLETLNLSHNALQDKIPGLLVGNLKKLKHLSLAHNQFNGEIPPELGQVCGTLEELDFSFNKLTG…	LADQAGLVMPGIVSGKQFAFVRNEGGTSCRGAGGLVEFEGIRPERLEGFPMVHSCPSTRIYSGMTVDTFTSNGSMIYLDISYNSLTGTIPES
28966.m000525	Ricinus communis	BRL1	MVSPKDGIYSFGCYILFLLLIIPSQARELASTQSISNDEVVRLLAFKKSSVQSDPNKSLANWTANSPTSCSWFGVSCSPDGHVTSLNLSSAGLVGSLHLPDLTALPSLKHLSLSGNSFSAGDLSASTATPCVLETIDLSSNNISDPLPGKSFLSSCNYLAFVNLSHNSIPGGVLQFGPSLLQLDLSGNQISDSAFLTRSLSICQNLNYLNFSGQACGSLQELDLSANKLTGGLPMNFLSCSSLRSLNLGNNMLSGDFLTTVVSNLQNLKFLYVPFNNITGPVPLSLTNCTQLEVLDLSSNGFTGNVPSIFCSPSKSTQLHKMLLANNYLSGKVPSELGSCKNLRRIDLSFNNLNGPIPPEIWTLPNLSDLVMWANNLTGEIPEGICRKGGNLETLILNN…	LADQTGLIIPGIVSGKQFAFVRNEGGTSCRGAGGLVEFEGIRAERLENFPMVHSCPTTRIYSGRTVYTFTSNGSMIYLDLSYNSLSGTIPEN
Si013131m	Setaria italica	BRL1	MGAARMAAPLVVLLLQLLLHLMGAAAAEADDEAAALLAFKRASVSADPNGALAGWREANSTSASGSPCAWAGVTCADGGRVRELNLSGMSLAGRLRLDALLALPALQSLDLRRNGFRGNLAAHHAAPPPQTQPPCALVHVDMSSNALNGTLPRAFLKSCTGLQSLNLSRNNLTGGGFPFPPSLSTLDMSRNMLSDAGLLNYSLTGCHGIQYLNLSANQFTGPLPEFARCSQISVLDLSGNLMSGALPGRLLTMAPANLTHLSIAGNNISGDISRYDFGGCTNLKMLDWSYNRLSGMGLPQSLANCSRLETLDMSGNKLLSGTIPVFSAVFQQLKQLALAGNNFTGEIPDELSLLCRTLVELDLSSNQLTGGLPASFSKCRSLKLLDLGNNQLSGDFVVT…	LAAQAGLITGGIVSGKQFAFLRNEAGNICPGAGVLFEFLDIRPERLAQFPAVHSCASTRIYTGMTVYTFNQNGSMIFLDLSYNSLTGTIPAS
Si028727m	Setaria italica	BRL1	MAASTTAAAWLLLVVLLPLQVTVPAIAAGEDEAAALLAFRRASVADDPRGALAGWAGANSTAAPCSWAGVSCAPPPDGRVVALNLSGMALAGELRLDALLALPALQRLDLRGNAFHGNLSHAAASPSSSPCALLDVDLSSNAFNGTLPPAFLAPCGALRSLNLSRNALSGGGGFFPFAPSLRSLDLSRNALSDAGLLNYSVAGCHGLHHLNLSANQFAGRLPELPPCSGLSVLDVSWNHMSGELPAGLVAAAPANLTHLSIAGNNFTGDVSAYDFGGCANLTVLDWSNNGLSGARLPPGLASCHRLETLDMSGNKLLAGPIPAFLTGFSSLRRLALAGNELSGQIPDELSQLCGRIVELDLSNNRLVGGLPASFAKCRSLEVLDLGGNQLSGDFVDTVV…	LAAQAGLVPGGIVSGKQFAFLRNEAGNICPGAGVLFEFFGIRPERLAAFPNVHLCPSTRIYTGTTVYTFGSNGSMIFLDLSYNGLTGAIPAS
PGSC0003DMT400056932	Solanum tuberosum	BRL1	MSHKRCQEYFSLNGVLKNVVFMIILLSCSFFVVVSNARKLAENDQVGSLLAFKKSSVESDPNGFLNEWTSSSSSPCTWNGISCSNGQVVELNLSSVGLSGLLHLTDLMALPSLLRVNFNGNHFYGNLSSIASSCSFEFLDLSANNFSEVLVLEPLLKSCDKIKYLNGSGNSIKGVVLKFGPSLLQLDLSSNTISDFGILSYALSNCQNLNLLNFSSNKLAGKLKSSISSCKSLSVLDLSRNNLTGELNDLDFGTCQNLTVLNLSFNNLTSVEFPPSLANCQSLNTLNIAHNSIRMEIPSELLVKLKSLKRLVLAHNQFFDKIPSELGQSCSTLEEVDLSGNRLTGELPSTFKLCSSLFSLNLGNNELSGDFLHTVISSLTNLRYLYLPFNNITGHVPRS…	LADQAGHVNPGMASGKQFAFVRNEGGTECRGAGGLVEFEGIREERLAILPMVHFCPSTRIYSGRTMYTFTSNGSMIYLDLSYNSFSGTIPDN
Sobic.002G155400.1	Sorghum bicolor	BRL1	MAASTTAAAWFLVAVVLVLLHATAPAIAGAEDEAAALLAFRRASVADDPRGALSGWAMANATAAAPCSWAGVSCAPPPDGRVVAINLTGMALVGELRLDALLALPALQRLDLRGNAFYGNLSHAHAAASASPCALVEVDMSSNTFNGTLPAAFLATCGALQSLNLSRNALVGGGFPFAPSLRSLDLSRNHLADVGLLNYSFAGCHGLRYLNLSANQFVGRLPELATCSAVSVLDVSWNHMSGALPAGFMAAAPPNLTHLSIAGNNFSGDVSAYDFGGCANLTVLDWSFNGLSSSELPPSLANCGRLEMLDVSGNKLLGGPIPTFLTGFSSLKRLALAGNEFSGTIPDELSQLCGRIVELDLSSNRLVGGLPASFAKCRSLEVLDLSGNQLSGSFVDSVV…	LASQTGLIPGGIVSGKQFAFLRNEAGNICPGAGVLFEFFGIRPERLAAFPTVHLCPSTRIYVGTMDYKFQSNGSMIFLDLSYNRLTGTIPAG
Thhalv10011192m	Thellungiella halophila	BRL1	MKQKWLLLLILCFYATFLVMGTHGKRLISDGDFNEAALLMSFKQLSVKSDPNNFLGNWKYGSGRSLCSWRGVSCSDDGRIVGLDLRSGGLTGTLNLVNLTALLNLRNLYLQGNDFSSSGESSASDSGSSCYIQILDLSSNSISDYSMVDYVFSTCSNLVSVNFSHNKLAGKLGSAPSSCKSLTTVDLSYNILSEEIPETFIADFPASLKYLDLTHNNLTCDFSDLGFGICGNLSFISLSQNNISGDGFPISLSNCKYLEMLNISRNNLAGKIPGGEYWGNFQNLKQLSLAHNRLTGEIPPELSSLCKTLEILDLSGNALSGELPPPFTACVSLQNLNLGSNFLSGDFLTTVVSKIPGITYLYVAYNNISGSVPISLTNITNLRVLDLSSNGFTGNIPST…	LASQAGLVMPGSVSGKQFAFVRNEGGTDCRGAGGLVEFEDIRAERLERFPMVHSCPATRIYSGLAMYTFTANGSMIYFDISYNSVSGFIPTS
Thhalv10019932m	Thellungiella halophila	BRL1	MKQQRWFVILCLLVLFLMVDARGRRLLSEDQSDSALLTAFKQISLKSDPNNILGNWKYGSGRRDPCSWRGVSCSNDGRVIALDLRNGGLIGTLNLSNLTALSHLRYLHLQGNSFSSGDSSVSSSDCSLEVLDLSSNSISDSSMVDYVFSSCLSLVSVNFSSNKLAGKLNSSPSTSNKRITTVDLSYNLFSDEIPETFISGFPASLKYLDLSHNNFSGDFSRLSFGLCGNLTVFSLSKNNVSGDRFPISLTNCKLLETLNLSRNSLAGKISGEGYWGNFQNLKQLSLAHNLFSGEIPPELSLLCRTLEVLDLSGNSLTGELPQSFTSCGSLQNLNLGNNKLSGDFLSTVVSKLPRITYLYLPYNNISGSVPISLTNCTNLRVLDLSSNEFTGKVPSGFCS…	LASQTGLVMPGSVSGKQFAFVRNEGGTDCRGAGGLVEFEGIRAERLEHFPRFHSCPATRIYSGMTMYTFSGNGSIIYLDLSYNAVSGSIPPS
Tp1g41230	Thellungiella parvula	BRL1	MKQKWLLWLILCFSATFLVMGTHGKKLISDDDFNETALLMAIKQNSVKSDPNNFLGNWKYGSGRGSCTWRGVSCSEYGRIVGLDLRNGGLTGTLNLVNLTALPNLRNLYLQGNDFSSSGESSGSGSSSACYLQNLDLSSNSISDYSMVDYVFSRCSNLVSVNFSSNKLTGKLGFAPSSCKGLTTVDLSYNSLSEEIPESFIADFPASLKFLDLTHNNLSGDFSDLSFGICGNLSFFSLSQNNISGVNLPISLSNCKFLETLNISRNNLAGKIPGGEYWGSFQNLKQLSLAHNRLSGEIPPELSRLCKTLETLDLSGNTLSGELPPTFTACVSLQNLNLGNNFLSGNFLSTVVSKIPGITYLYVAYNNITGSVPISLNNCTNLRVLDLSSNGFTGDVPSG…	LASQAGLVMPGSVSGKQFAFVRNEGGTDCRGAGGLVEFEDIRAERLERFPMVHSCPATRIYSGMTMYTFSANGSMIYFDISYNSVSGFIPPS
Tp3g11570	Thellungiella parvula	BRL1	MKQQWPFVILCLLVFFLLVDARGRRLLSDDQSEAALLTAFKQISVKSDPNNFLGNWKYGSGRRDPCSWRGVSCSSDGRVIGLDLRNGGLTGTLNLNNLTALSSLRNLYLQGNSFSSRDSSGSSSGCSLEVVDLSSNSISDSSMVDYVFSSCLSLVSVNFSSNKLAGKLKSSTSTSNKRITTVDLSFNLFSEEIPETFISGFPASLKHLDLSHNNFSGYFSRLSFGLCGNLTLFSLSQNNISGDKFPISLSNCKLLQTLNLSRNSLAGKIPGDGYWDDFQNLKQLSLAHNLFVGEIPPELSLLCRTLEMLDLSGNSLIGQLPQSFISCGSLQNLNLGNNKLSGDFLSTVVSKLPRITYLYLPYNNISGSIPISLTNCTNLRVLDLSSNEFTGKVLSEFCS…	LASQAGRVMPGSVSGKQFAFVRNEGGTDCRGAGGLVEFEGIRAERLEHFPMVHSCPETRIYSGLTMYTFSGNGSMIYLDLSYNAVSGSIPLS
Thecc1EG030503t1	Theobroma cacao	BRL1	MKKLWRVMVCLSSQEQGLTGIFGLLLLLLFHHLVMWAEASQLVSGQKQSNDDVIKLMAFKRFSVTSDPHGALANWTDDSPSPCSWRGVSCSPDGRVTALNLSYAGLVGGLHLPNLMALSALRDLYLQGNSFSAADLSASTAVSCKLERLDLSSNTISNPLPAQSFLAACNSLAYVNLSRNSISGGRLIFGPSLLQLDLSRNQISDSALLTYSLSSCQNLNLLNFSDNKLTGKLSFAPLSCKNLIVLDLSYNLFSGPIPPSFMPDSLVSLKHLDLSHNNFSGKFSSLNFGQCSNLTQLSLSQNSLSDSAFPVSLRNCHLLESLDLSHIGLQDKIPGGLLGSFKNLKRLSLAHNQFTGEIPPELGQACGTLQELDLSSNKLTDGLPQAFVSCSSLQILNLG…	LANQAGLVMPGSVSGKQFAFVRNEGGTACRGAGGLVEFEGIRAERLESFPMVHSCSSTRIYSGMTVYTFTNNGSMIYLDVSYNNLSGSIPEN
GAKL01005846.1	Triticum urartu	BRL1	MAAFTAAFSFLLVLLWLLAPAIADAGEAAALLAFRRASVVDDPRGALTTWVSGAAANSTAPCSWAGVTCAPPLDGRVVALNLSGKDLAGDLRLGALLALPALQRLDLRRNAFYGNLSHAPPSSSSCALVEVDISSNAFNGTLPPAFLASCGALRSLNLSRNALAAGGFPFAPSLRSIDLSRNHLEDAGLLNYSFAGCHGLRYLNLSANLFTSRLPELASCSVITTLDVSWNQISGALPAGFMATAPANLTYLSIARNNLTGDVSGYNFGVCGNLTVLDWSNNGLSSTGLPPGLANCHRLETLDMSGNKLLSGSIPTFFTELPSLKRLALAGNEFAGPIPEELGQLCGRIVHFDLSSNRLVGGLPASFAKCSSLEVLDLRANQFSGDFVASVVSTISSLR…	LAAQAGLVPEGIVSGKEFVFLRNEAGNICPGAGLLFEFFGIRPERLAGFTPAVRMCPVTRIYMGTTVYSFSSNGSMIFLDLSYNGLTGEIPES
DMLT-103398-Vitex-agnus-castus	Vitex agnus	BRL1	MNNKSRKIPSSLSSAGVMKEPAFLIILLLMGFYLTPLTARSLSSNTQSNGGEGEIGSLLAFKQSSIEADLTNFLKNWAPSSSTPCSWNGVSCSDDGRVTKLDFTNAGLTGHLQISDLMALTRLTTLLFSGNHFHGNLSSSVKSSSCSFEYVDLSVNGFSEPLAADSWLVSCTTLVYLNLSHNSISGGSLKFGPSLSQLDFSGNNISDLGLFTSLLSNCRNLNLLNFSSNKLAGKLGSSLPYCKSLSVLDLSYNHLSGDIPPAFIRNSMATLKILDLSNNNFTGNLLTFDFGVCRNLTTLDLSHNGFSATGFPLSLANCQSLETLDISHNLIQLKIPGDLLGKMKSLRRLFLAHNEFFGEIPADLGEICGTLEELDLSANQLTGGLPSSFVSCSWLASLK…	LAAQTGLIVPGVVSGKQFAFVRNEGGTQCRGAGGLVEFEGIRADRLANFPMVHSCPSTRIYSGVTVYTFTGNGSMIYLDLSYNHLTGTIPAN
GRMZM2G092604	Zea mays ssp.mays.l	BRL1	MAASTTSAAWFFVAVVLLVLLHATAAAIAGAEEAAALLAFRRASVADDPRGALSGWAQANATASAPCSWAGVSCAPQPDGRVVAVNLSGMALVGELRLDALLALPALQRLDLRGNAFYGNLSHAAESASPCALVEADLSSNAFNGTLPAAFLAPCAALQSLNLSRNALVGGGFPFPPSLWSLDLSRNHLADAGLLNYSFAGCHGLRYLNLSANQFVGRLPELAPCSVVSVLDVSWNHMSGALPAGLMSTAPSNLTSLSIAGNNFTGDVSAYEFGGCANLTVLDWSFNGLSSSKLPPSLANCGRLEVLDMSGNKVLGGPIPAFLTGFSSLKRLALAGNEFSGPIPDELSQLCGRIVELDLSGNRLVGGLPASFAKCRSLEVLDLGGNQLSGSFVDDVVST…	LASQTGLIPGGIVSGKQFAFLRNEAGNICPGAGVLFEFFGIRPERLAAFPTVHLCPSTRIYTGTTVYSFDKNGSMIFLDISYNRLTGAIPAG
GRMZM2G438007	Zea mays ssp.mays.l	BRL1	MGAARTAAPVFMLLLLLHLSPRAVAAGTGDEAAALLAFKRASVAADQAGRLASWAEPNSTSGSASPCEWAGVSCVGGHVRALDLSGMSLVGRLHLDELLALPALRSVLLGGNAFHGDLTHRAPPRCALVDVDLSSNALNGTLPRAFLASCSSLRLLNLSGNTFTGGGGFPFASSLRTLDVSRNELSDAGLLNYSLSACHGIRHLNLSANQLTGELPPRFAQCSQVSVLDLSGNLMSGALPGRLLATAPASLTRLSIAGNNFSGDISRYQFGGCANLSVLDLSYNRLSATIGLPPSLANCHHLRELDMSGNKILSGRVPEFLGGFRALRRLGLAGNNFTEEIPDELSLLCGTLVQLDLSSNQLVGGLPASFSGCRSLEVLDLGSNQLSGDFVITVISKIS…	LAAQAGLITGGMVSGKQFAFLRNEAGNICPGAGVLFEFFDIRPERLAQFPAVHSCASTRIYTGMTVYTFNQSGSMIFLDLSYNSLTGTIPAS
VFFP-3417-Acer-negundo	Acer negundo	BRL2	MESSNPVQLFLVALVFMVYVSVSATEQGIFPSLKTDAEALLMFKKMIQKDPNGVLSNWKSNRNPCSWFGVTCSLRRATQLDLTGSNLVGTISFESLSSLDMLSVLRLSSNSFTINSTSLLQLPYALKQLELSSVGLVGLVPDMFFSKCPNLVYVNASHNNLTGSLPDNLLSGSDKLQVFDLSYNNLTGSISGLNIDENSCNSLLQLDLSQNHLMGSIPFSLSNCTNLKLLNLAINQLTGEIPKIVGELNSLQKLDLSHNHITGWIPSELGNACDSLLELKLSNNNITGSIPVNFSTCSWLQLVDLSNNNISGPFPDSILQNLGSLEVLLLSNNIISGSLPSSISSCKSLRIVDFSSNRLSGIIPPDICPGAASLEELRLPDNLIVGEIPAQLSQCSKLK…	IGRQLGAKALSGILFGNTLVFVRNVGNSCKGVGGLLEFAGIRPERLLQIPTLKSCDFTRMYSGAVLSLFTQYQTLEYLDLSYNELRGKIPDE
Achn306551	Actinidia chinensis	BRL2	MESNPLQLFFHIPLTLFLLLFASNLAAEQGQLSSTKTDAEVLFLFKKAIEKDPNGVFSGWKLNRNPCTWHGVTCTLGRVTQLDLSNSNLVGSISFSVFASLEMLTILNLSGNSFTVNSTSLLQIPYGLKQLELSSSGITGLVPENIFVNYPNLVYVDLSFNNLTGSVPENLLLNTDKLEVLDLSYNNLTGSISTMKIETCNSLLHFDISGNRIIDPLPYSLSNCTKLQILNLSYNWLTGNIPQSFGNLNSLQRLDLSHNHITDWIPSELGNACDSLLELKLSNNNITGTIPVSFSSCSWLQILDLSNNNLTGPFPDSILQNLGSLENLLLSNNKISGSFPETLSYCKKLRVLDFRSNQFSGIIPPDLCPGAASLEEMRLPDNLVTGQIPAELSLCSKLK…	LGRQLGAKALGGILSGNTLVFVRNVGNSCKGVGGLLEFAGIRPERLLQVPTLKTCDFTRMYSGPVLSLFTQYQTLEYLDLSYNELRGKIPDE
UCNM-59728-Ajuga-reptans	Ajuga reptans	BRL2	MEVKKVLVHSALLLLSVAFVSCAIADQQGRRPTSKKTDASALLSFKKMIQNDPNGAVSDWKLNKDPCTWHGITCNELGRVTVLDLAQANLLGQISFSPFSSMDMLISLNLSANSFSVNANTSLLQIPYGVKQLELSLSGIFGHIPENFFSNCPNLEYLNLAFNNLTGFLPQNLFLHVDKLQYLDLSYNNISGSISNLKIESCSSLSYLDWSGNQITGSLPTSFSNCTSLNALILPENSLSGEIPSSFGALKSLQRLDLSQNHLTGWIPPELGNTCSSLVELRLSKNNITGSIPDSFSSCSWLQVLDISNNNLTGPFPDQVLQGMTSLDSLLLGSNIISGKFPSSISFCKKLRVVDFSSNYLSGTIPPDICPGAASLEELRAPDNSLFGQIPPQLSKCSQ…	LGRQIGAKALNGILSGNTLIFVRNVGNCRGVGGLLEFAGIRPERLLQVPLLKSCDFTRLYSGPVLSLFTRYQTLEYLDLSYNQLRGKIPDG
evm_27.model.AmTr_v1.0_scaffold00008.36	Amborella trichopoda	BRL2	MPKKRAMISTLSSSMDLDGKLRPLVVLIFFLVSMPSARHVESSDGEKTDFEALLVFKKAVESDKKGILHGWVPNKGQCNWYGVSCTSQRVTKLDLSQAELSGSLPLTTLASMDSLIVLNLSFNSFFLNASSLVQLPPSLQYLDFSFNGIFGSVPEGLFFNNPNLISLQLPHNNLTGFLPENLLAKGISDNLQFLDLSYNNISGPIWSENSCNALLYLDLSKNNLSGEIPSSLSDCYNLNTLNLSFNGLSGGIPVSFKGFTKLQSLDLSQNHLNGIIPQQLANSCETLQQLRLSSNNISGSFPLSFSPCSSLKLLDLSNNNISGPFDDSIAGNLQALETLLMSNNFVSGEIPASISNCNNLKVMDFSSNKLSGHIPENLCPGLALLEELGLPDNLLSGEI…	LGRKPNEKPLSGILSGNTLAFVRNVGNSCKGVGGLLEFAGIRPERLLQVPTLKTCDFTRLYSGAALNDWTHYQSLEYLDLSYNNLNGSIPEE
YRHD-55778-Antirrhinum-braun-blanquetii	Antirrhinum braun	BRL2	MEMKMSLRHISLFMLMLLAFLVSATTGEQRRPLSSKPDDSSALLSFKKMIDKDPNEALSDWNVKKDLCKWHGITCNNLGRVTALDLSQSNLVGKQVSFAPFSSLDMLTSLNLSANSLSINATTSFLQIPSGIKQLELSFSGISGTLPEDFFTSCPNLEFVNLAFNNITGFLPQNLFLHIDKLQFLDLSYNNITGSISNLKIESCSSLLHIDLSENQMSGSLPSSFSNCTMLNELIVPQNSLSGEIPPSFGLLKSLQRLDLSHNHLSGWIPSELGNTCSSLLELKLSNNNITGPIPVSFSTCSWLQVLDLSNNNMTGPFPDSIFRNLASLETLLLGNNRITGDFPSSISFCKKLRVVDFSSNMLSGIIPPDICPGAASLEELRLPDNLIFGQIPPQLSQC…	LGRQQGAKALSGILSGNTLVFVRNVGNSCRGVGGLLEFSGIRPERLLQVPSLRTCDFTRLYSGPVLSLFTRYQTLEYLDLSYNQLRGEIPDG
YFQX-16869-Apocynum-androsaemifolium-2-samples-combined	Apocynum androsaemifolium	BRL2	MEATSKHLILPIAVTVVFIVLVSFSAADEGRYFSSKTDAEALLLFKKMIQDPKGALSGWQISKDLCTWYGVSCSDLGRVIALDLTQSGLEGKISFSPFNSLNMLTALNLSSNSFTINSSSLLQLPYSLKQLELSITGLVGQLPEKIFFNCPKLEYVNLAFNNITGTLLENFLLQTDKLQFLDISYNNITGPLSNMKIETCNSLLHLDLSGNQIAGSIPVSFSNCTTLKEMNLANNFFSGEIPKSFGQLKALQRLDLSHNHMSGWIPPELGNACNSLQELKLSNNNITGSIPLSFSSCSLLQVFDLANNNLTGPFPDSILQNLGSLEMLLLSSNKIPGPFPASISYCKKLRVLDLSANMISGIIPPDICPGAASLEELRVPDNSLFGSIPAQLSQCSQLK…	LGRQLGAKALSGILSGNTMVFVRNVGNSCRGVGGLLEFSGIRPERLLQVPTLRSCDFRRLYSGPVLSLFTQYQTLEYLDLSYNELQGKIPDE
Aquca_002_01233.1	Aquile coerulea	BRL2	MEKPLFQPVYSVVVLTLLFMVFSSSCLFLSVFAIDPSGLSTSRTDGEALILFKKMIQKDPNGVLSSWELNNDPCTWNGVSCSLGRITELDLSNSNLVGTVSFHPLASLDSLSVLNLLMNSFNVNSSSSLLQLPLGLKHLDLSFTKMSGLIPNSFFSRYSNLVYINLSYNNITGVLPQSVLGNADYLQVLDLSYNNLTGSISGIKLVKSCTGLSYFDLSGNHFTGSLPWSLSNCTNLTDINLSNNLFNDEIPRSFGTFSRLQRLDMSHNHLTGSIPSELGSGCQSLIQLVLSNNNISGPIPVSLSSCSWLQVLDLANNNISGPFPDSIIQNHSSLDSLLLSNNMISGSIPSSISSCKKLRIVDFSSNKISGHIPPDICSNGALLEELRMPDNLIKGEIPP…	LGRQLGAKTFTGILSGNTLAFVRNVGNSCKGVGGLLEFSGIRPQRLLEVPSLKTCDFTRMYSGAVLSVWAHYQTLEYLDLSYNELDGKIPDE
AT2G01950.1	Arabidopisis thaliana	BRL2	MTTSPIRVRIRTRIQISFIFLLTHLSQSSSSDQSSLKTDSLSLLSFKTMIQDDPNNILSNWSPRKSPCQFSGVTCLGGRVTEINLSGSGLSGIVSFNAFTSLDSLSVLKLSENFFVLNSTSLLLLPLTLTHLELSSSGLIGTLPENFFSKYSNLISITLSYNNFTGKLPNDLFLSSKKLQTLDLSYNNITGPISGLTIPLSSCVSMTYLDFSGNSISGYISDSLINCTNLKSLNLSYNNFDGQIPKSFGELKLLQSLDLSHNRLTGWIPPEIGDTCRSLQNLRLSYNNFTGVIPESLSSCSWLQSLDLSNNNISGPFPNTILRSFGSLQILLLSNNLISGDFPTSISACKSLRIADFSSNRFSGVIPPDLCPGAASLEELRLPDNLVTGEIPPAISQCS…	LGRQPGSKALSGLLSGNTMAFVRNVGNSCKGVGGLVEFSGIRPERLLQIPSLKSCDFTRMYSGPILSLFTRYQTIEYLDLSYNQLRGKIPDE
484119	Arabidopsis lyrata	BRL2	MTTSPIRVRIRTRIQISFIFLLTHFSLSSSSDQSSLKTDSLSLLSFKSMIQDDPNNILSNWTPRKSPCQFSGVTCLGGRVAEINLSGSGLSGIVSFNAFTSLDSLSVLKLSENFFVLNSTSLLLLPLSLTLLELSSSGLIGILPENFFSKYSNLISITLSYNNFTGKLPNDLFLSSKKLQTLDLSYNNITGSISGLTIPLSSCVSLSFLDFSGNSISGYIPDSLINCTNLKSLNLSYNNFDGQIPKSFGELKLLQSLDLSHNRLTGWIPPEIGDTCRSLQNLRLSYNNFSGVIPDSLSSCSWLQSLDLSNNNISGPFPNTILRSFGSLQILLLSNNLISGEFPTSISACKSLRIADFSSNRFSGVIPPDLCPGAASLEELRLPDNLVTGEIPPAISQCS…	LGRQPGSKALSGLLSGNTMAFVRNVGNSCKGVGGLVEFSGIRPERLLQIPSLKSCDFTRMYSGPILSLFTRYQTIEYLDLSYNQLRGKIPDE
HAEU-56105-Berberidopsis-beckleri	Berberidopsis beckleri	BRL2	QLVSSMERNKPLQLFLHLALITLLFMVFLSVTATEQGGFSTIKTDTEALLMFKKMIQKDPTGVLSGWQLNKNPCSWYGITCTLGRVTQLDVSGCNLVGTLSFSPLASLDMLSVLNLSSNAFTVNSSSLLQLPYGLKELQLSFTGLVGLVPENLFSKCPNLVYVNLSFNNLTGFIPDSFLLNSDKLQVLDLSYNNITGSISGMKLLGTSCNSLLHLDLSGNHIMDSIPISFSNCTSLKTLNLSFNMLTGAIPQSFGQLTMLQRLDLSHNHLTGWIPSELGNACVSFIELTLSYNNISGSIPISFSSCSWLQVLDLSNNNISGPFADSILQNLESLESLLLSNNIISGTFPASVSSCKRLRVVDFSSNKLSGIIPPDMCPGAASLEELRIPDNLITGVIPA…	LGRQLGAKSLSGILSGNTLVFVRNVGNSCKGVGGLLEFAGIRPERLLQVPTLKSCDFTRMYSGAVLSLFTQYQTLEYLDLSYNELRGKIPDE
Bradi3g21400.1	Brachypodium distachyon	BRL2	MAMDKLFLLLPIVLLLLSSVSSETDDAGALLRFKASVHKDPRNLLSSWQQAASGSGGNGNGTYYCSWYGVSCDGDGRVSRLDLSGSGLAGRASFAALSFLEALRQLNLSGNTALTANATGDLPKLPRALETLDLSDGGLAGALPDGDMQHRFPNLTDLRLARNNITGELSPSFASGSTTLVTLDLSGNRLTGAIPPSLLLSGACKTLNLSYNALSGAMPEPMVSSGALEVLDVTSNRLTGAIPRSIGNLTSLRVLRASSNNISGSIPESMSSCGALRVLELANNNVSGAIPAAVLGNLTSLESLLLSNNFISGSLPATIASCKSLRFVDLSSNKISGSLPDELCAPGAAAALEELRMPDNLLTGAIPPGLANCTRLKVIDFSINYLSGPIPKELGRLGD…	LGRQLGSTPLSGILAGNTLAFVRNAGNACKGVGGLVEFAGIRPERLLEVPTLKSCDFTRLYSGAAVSGWTRYQMTLEYLDLSYNSLNGTIPVE
Bra024840	Brassica rapa	BRL2	MTNPPNRVWIQISFIFLLIHVSLSSSSDQPSIKTDALSLLSFKAMIQDDPNNILSTWTPRKSPCQFSGVTCLAGRVSEINLSGSGLSGTVSFNAFTSLDALSVLKLSENFFILNSTSLLLLPLSLTNLELSSSGLVGILPENFFSKYPNFISITLSYNNFTGKLPEDLFLGSKKLQTLDLSYNNITGSISGLTIPLSSCVSLSSLDLSGNSISGYVPVSLTNCTNLKSLNLSHNNFDGQIPKSLGELKSLQSLDLSHNRLTGWIPPEIGDACGSLQNLRISYNNVTGVIPDSLSACSLLQTLDLSNNNISGPFPDKILRSFGSLQILLLSNNFISGEFPTTLSACKSLRIVDFSSNRFSGVIPPDLCPGAGSLEELRIPDNLVTGEIPPAISQCSELRT…	LGRQPGSKALSGLLSGNTMAFVRNVGNSCKGVGGLVEFSGIRPERLLQIPSLKSCDFTRMYSGPILSLFTRYQTIEYLDLSYNQLRGKIPYE
AFSP01031377.1	Cajanus cajan	BRL2	MENNPVQLLPHLTVTLLLVITVLFPVAEAAAVSSIKTDAQALLMFKRMIQKDPNNGVLSGWKLSKNPCTWDGVTCTLGRVTQLDISGNNNLAETISLDPLSSLDMLSVLKLSLNSFSVNSTSLLQLPYSLTQLDLSFGRVIGPVPENLFSKCPNLVDVNLSYNNLTGPIPENFFQNSDKLQALDISFNNLSGSIFGLKMECISLLQLDLSGNHLSDSIPLSLSNCTSLKSLNLAYNMISGGIPKALGQLNKLQTLDLSHNQLTGWIPSELGNACASLLELKLSFNNISGSIPSGFSSCTWLQLLDISNNNMSGQLPDSIFQNLGSLQELMLGNNAITGQFPSSISSCKKLKIVDFSSNKIYGSIPRDLCPGAASLEELRMPDNLITGEIPAELSKCSQL…	LGRQLGAKSLYGILSENTLVFVRNVGNSCKGVGGLLEFFGIRPERLLQVPTLRTCDFTRLYSGPVLSMFTKYQTLEYLDLSYNQLRGKIPDE
scaffold4205 37.8	Cannabis sativa	BRL2	MENNQPVQLFLLMIMVVLVSFSMAEQGVFSAKTDAVALINFKKMIENDPDGVLSGWQLNKNTCNWRGVTCSLGRVTELDLSATRLQGIISMDPLASLNMLSVLNLGSNSFSINTASLPQLPYGLKQLDLSLNKLVGSFPENLFFKCPNLVNVNLAFTNLTGFLPENFLLSADNLQSLDLSYNNITGSISGLKIMANSCTSLLVINFSGNKVLKGSLPSSLSNCTNLQSIDFSINSLTGEIPKAFGELKSLQTLDLSENQITGWIPSELGNTCNSLQELRLSNNNISGLIPSSFSSCSSLQVLDISNNNISGPLPDTLFLNLSSLESLLLSNNIISGQFPSSMSSCKNLKVIDLSSNKISGFIPRELCPGAASLEELRMPDNLFVGEIPGELSQCSQLKR…	LGRQQGAKALSGILSGNTLVFVRNVGSSCRGAGGLLEFAGIRPDRLYQVPTLKTCQFTRMYSGAVLSMFTQYQTLEYLDLSYNQLRGKIPED
Carubv10016602m	Capsella rubella	BRL2	MTTSPIRVRIRTRIQVSFIFIILTHFSLSSSSDQSSLKTDSLSLLSFKTMIQDDPNNILSNWSPRKSPCQYSGVTCLGGRVSEINLSGSGLSGTVSFNAFTSLDSLSVLKLSENFFVLNSTSLLLLPLSLTHLEFSSSGLIGILPENFFPRYSNLISITLSYNNFTGKLPNDLFLGSKKLQTLDLSYNNVTGSISGLTIPLSSCVSLSYLDFSGNSISGYIPDSLINCTSLKSLNLSYNNFDGQIPKSFGELKLLQSLDLSHNRLTGWIPPEIGGTCRTLQNLRLSNNNVTGVIPESLSSCSLLQNLDLSNNNISGPFPNTILRSFGSLQILLLSSNLISGEFPTSMSACKSLRIADFSSNRFSGVIPPDLCPGAASLEELRIPDNLVTGEIPPTISQC…	LGRQPGSKALSGLLSGNTMAFVRNVGNSCRGVGGLVEFSGIRPERLLQIPSLKSCDFTRMYSGPILSLFTRYQTIEYLDLSYNQLRGKIPDE
Cpapaya_evm.model.supercontig_2.117	Carica papaya	BRL2	MDRNPVQSLYHLALSLLFLLYFLVSASEQGSPTTPSVKTDAAALLLFKKMIVKDPNGVLSGWQLKRNPCNWYGVTCSSQRINQIDLTGSNLMGTINFEPFSSLDMLSVLKLSANMFTVNTTSLLQLPSGLKQLELSSAGLVGLLPDNFFSKLPNLVYVNLSFNNITGFLPENLLVNADKLQALDLSYNNITGSISGLKTENSCNFLLHLDLSGNNIMDSIPNSLSNCSSLKTLNLSFNFLTGEIPMSLGDLTSLQRLDLSHNHLTGWIPFELGNACNSLQELQLSYNNISGRVPGSLSSCSWLQLLDLSNNNLSGPLPDSVFLNLGSLETLLLSNNAISGPFPSSLSSCKSLKIIDFSSNQFSGIIPPDLCPGAASLEELRIPDNLIIGGIPGQLSQCS…	LGRQLGAKSLSGILSDNTLVFVRNVGNSCKGVGGLLEFAGIRPERLLQIPTLKSCDFTRMYSGAVLSLLTQYQTLEYLDLSYNELRGKIPDE
NHUA-13643-Castanea-crenata	Castanea crenata	BRL2	SMIKTDAQALLMFKKMIQKDPNGALSDWQLNRNPCSWHGVSCSLGRVTQLDLTGSNLVGTMLFDPLASLEMLSVLKLSTNSLYINATTLLHLPSGLKQLDLSFNILVGSVPENLFLRCPDLVEVNLSFSNMTGSLPETLLLNSDKLQALDLSYNNLTGSISELKIDDSCSSLLQLDLSGNRISGSLPNSLSNCTSLQTLNLASNWLSGEIPRSFGQLNSLQRLDLSRNYLTGWIPPELGNACGSLSELVLSNNNLSGSIPASLSSCSWLQFLDLSNNNISGPIPDSFFKNLVTLENLLLSNNVISGSFPASISSCKSLKIIDFSSNRISGIIPPDICPGAAAMLEELKMPDNLITGGIPAELSQCSQLKKIDFSLNYINGSIPAELGKLENLEQLIAWF…	LGRQLGAKAFSGYLSDNTLVFVRNVGNSCKGVGGLLEFSGIRPERLQQIPTLKTCDFTRFYSGPVLSRFTKYQTLEYLDLSYNELRGKIPDE
XMVD-53355-Chelidonium-majus	Chelidonium majus	BRL2	IPCSSNLPLSLMEKPLQLFSCVAQTVLFMLVFLSSSYSILISATDPSELSTIKTDGEALLLFKKMIQKDPNGVLSGWQLNRNPCNWYGVNCTLGRPTQLDLSRCNLVGIISFHPLTSLNMLSVLNLSMNSFTLNSSSSLLQLPLGLQLLDLSSTGLAGLVPNNFFSKYSNLVHVNLSHNNLIGLLPENLLENSDKLQLLDLSFNNLTGSISGLKFEIACTGLWYLDLSWNHIMGSIPSSISNCTNLNTLNLSFNLFTGEIPRSFGELDSLQRLDLSHNQFIGSIPSELGNACDSLLQLELSNNNLTGSIPISFSSCSWLQVLGLANNNISGPFPDSILVNMRSLDSMLLSNNFISGSFPASISFCKKLRIVDFSSNKLSGVIPYGICPGAESLEELRLP…	LGRRLGAKSLTGILSGNTAAFVRNVGNSCKGVGGLLEFAGIRPERLLEVPTLKSCDFTRLYSGAILSMWTQYQTLEYLDLSYNELRGKIPEE
ZBVT-64977-Chrysobalanus-icaco	Chrysobalanus icaco	BRL2	SSPSLSLCLPLWLVATLCSCNFVPSMESNPFHQLFHHLPLTVLLLFFVFVSSVPVTEQAVISPINADEAGLIKFKEMIDKDPNGVLSGWKLGRNPCSWYGVSCSQGRVTQLDLSGSGLVGFIAFGPLSSLDMLSSLKLSSNYFTLNSTSLLQLPYSLQQLELSSSGLVGPVPDNFFGKKANLVYVNLSHNNLTGLLPDDFLLNTDKLQVLDLSSNNFSGSISGFRIDQNSCNSLLQLDLSGNHIAGSVPPSLANCTNLKSLNLSFNMLTGEIPRSFGALSSLQRLDFSKNHLAGWIPSEIGNACNSLLELKLSNNNFSGPVPVSFSSCSWLQLLDLSNNNLSGPFPDPILQNLSSLEILLLSNNYISGSFPASISYCKSLKIVDLSSNKFSGTIPPDIC…	LGRQLGAKALGGIPSGNTLVFVRNVGNSCKGVGGLLEFAGIRPERLLQVPTLKSCDFTRMYSGPVLSLFTQYQTLEYLDLSYNDLQGKIPDE
ANPC01010342.1	Cicer arietinum	BRL2	MENNPVQLLPHLTITLVLMMMKMMVLFPISTEAVASVSSIKTDAKALLMFKKMIQKDPNGVLSGWNLNKNPCSWYGVTCTFGRVTALDVSGNSDLSAGTISLEPLSSLDMLSALKLSLNSFSVNSTSLLQLPFSLTQLDLSFGKVLGPVPDNLFSKCPNLVVVNLSYNNLTGPIPENFLLNSDKLQSLDLSSNNLTGSIFSGLRIECKSLLQLDLSGNHLSDSIPISLSNCTSLKSLNLANNFISGGIPKALGQLNKLQSLDLSHNQITGWIPSELANVCSSLLELKLSFNNITGSIPSGFSSCTWLQLLDLSNNNMTELSESVLQNLGSLQELRLGNNAINGIFPSSISSCKKLRIVDFSSNKIYGSIPRDLCPGAASLEELRMPDNLITGEIPAELS…	LGRQQGAKSLFGILSGNTLVFVRNIGNSCKGVGGLLEFYGIRSERLSQVPTLRTCDFTRLYSGPVLSLFTKYQTLEYLDLSYNQLRGKIPDE
Cla005820	Citrullus lanatus var lanatus	BRL2	MERNIFQLSLLPLALPVIFILFALASSAEQEVVTSIKTDAAALLKFKDLIDKDPNGVLSSWKLESNPCSWYGVSCQSKRVVALDLSGCNLAGNVYFDPLSSMDMLMALNLSTNSFTINATTLLQLPYNLQQLELSLAKVVGSVPENLFSKCPNLVFVDLSFNNFTGYLPENLLLNANKLQDLDLSYNNLTGSISGLRINENSCNSLLRIELSANRIVGSIPSSISNCTNLQTLGLSYNFLSGEIPRSLGELSSLQRVDISHNQLTGWLPSDWRNACSSLQELKLCYNNISGVIPASFSACSWLQILDLSNNNISGPLPDSIFKNLVSLQSLLLSNNVISGPLPSTISHCKKLQLVDLSSNRISGLIPPGICPGAESLQELKMPDNLIIGGIPPELSLCS…	LGRQLGAKSLNGILSGNTLVFVRNVGNSCKGVGGLLEFAGIRPERLQQEPTLKTCDFTRLYSGPVLSLFTKYQTLEYLDLSYNELRGRIPEE
Ciclev10004191m	Citrus clementina	BRL2	MERITSIQLTLALVFLVLQLSVSAGFDPHPSIRTDAAALVMFEKMIQNDTNGVLSSSWLPIKNNNPCTWYGVTCSLGRVTQLDLSNCNLVGAISFHPLASLDMLSVLKLSSNLFTLNSTSLLQLPFGLKQLELSSAGLVGLVPDNLFSKLPNLVYLNASYNNLTGFLPETLLSNSDKLELLDLSYNNLTGSISGFSLNENSCNSLLHLDLSQNHIMDVIPSSLSNCTKLKILNLSFNLLAGEIPRTFGQLSSLQRLDLSNNHITGWIPSELGNACDSLLELKLPHNNITGSFPVTLSSCSWLQLLDLSNNNISGPFPDSVLENLGSLESLILSNNMISGSFPDSISSCKTLRIVDFSSNRVSGIIPPDICPGVSSLEELRLPDNLITGVIPGQLSECTQ…	LGRQLGAKPLGGFLSSNTLVFVRNVGNSCKGVGGLLEFAGIRPERLLQIPTLKSCDFARMYSGPVLSLFTQYQTLEYLDLSYNQFRGKIPDE
orange1.1g036815m	Citurs sinensis	BRL2	MLSVLKLSSNLFTLNSTSLLQLPFGLKQLELSSAGLVGLVPDNLFSKLPNLVYLNASYNNLTGFLPETLLSNSDKLELLDLSYNNLTGSISGFSLNENSCNSLLHLDLSQNHIMDVIPSSLSNCTKLKILNLSFNLLAGEIPRTFGQLSSLQRLDLSNNHITGWIPSELGNACDSLLELKLPHNNITGSFPVTLSSCSWLQLLDLSNNNISGPFPDSVLENLGSLESLILSNNMISGSFPDSISSCKTLRIVDFSSNRVSGIIPPDICPGVSSLEELRLPDNLITGVIPGQLSECTQLKVIDLSLNYLNGSIPQELGKLEHLEQFIAWFNGLEGKIPPELGKCKNLKDLILNNNKLSGEIPAELFSCSNLEWISLTGNELTGQIPPEFSRLTRLAVLQL…	LGRQLGAKPLGGFLSSNTLVFVRNVGNSCKGVGGLLEFAGIRPERLLQIPTLKSCDFARMYSGPVLSLFTQYQTLEYLDLSYNQFRGKIPDE
MHYG-87134-Conzya-canadensis-2-samples-combined	Conzya canadensis	BRL2	DIFGTIPVTISNYTNLKNLNLSYNLINGDLPKSLGNLQSIQILGVSHNQLTGWIPNELGDLCESLLELRLSSNNISGTIPGSLSSCAWLQVLDLSNNNLTGSLPDSFFQNMGSLERLILSGNHISGSFPLSLLVCEKLKVLDFSSNMFSGTIPSGICSRASSLEVIRVPDNLFVGQIPEDLSQCSNLKTIDFSLNYLNGSIPAGLGNLENLEQFIAWYNGLEGNIPVELGKLKNLKDLILNNNHLSGPIPVELLKCSNLEWLSLTSNSLSGEIPPEFGLLSRLAVLQLANNSLSGTIPTELGNCSSLVWLDLNSNKLTGEIPPRIGRHIGAQPLIGILSGNTIVFVRNIGNSCKGVGGLLEFAGIQPERLQQVPTLRTCDFTRMYSGAILSLFTQYQTL…	IGRHIGAQPLIGILSGNTIVFVRNIGNSCKGVGGLLEFAGIQPERLQQVPTLRTCDFTRMYSGAILSLFTQYQTLEYLDLSYNNLSGRIPDE
MELO3C005236	Cucumis melo L	BRL2	MFLSSLLNFPQKKRNILVLNPMERNFFQFSLPSLAFPVIFILFAALASSAEQEGATSIKTDVAALLKFKNLIDKDPNGVLSNWKLENNPCSWYGVSCQSKRVIALDLSGCSLTGNVYFDPLSSMDKLLALNLSTNSFTINSTTLLQLPYNLQQLELSLAKVVGSVPENLFSKCPNLVFVDLSFNNLTSYLPENLLLNANKLQDLDISYNNLTGLISGLRIDENSCNSLLRVDLSANRIIGSIPSSISNCTNLQTLGLADNLLSGEIPRSLGELSSLQRVDISRNQLTGWLPSDWRNACNSLQELKLCYNNISGVIPASFSACSWLQIMDLSNNNISGPLPDSIFKNLVSLQSLLLSNNKISGPLPSSISHCKKLQLVDLSSNRISGLIPPGICPGAESL…	LGRQLGAKSLNGILSGNTLVFVRNVGNSCKGVGGLLEFSGIRPERLQQEPTLKTCDFTRLYSGPVLSLFTKYQTLEYLDLSYNELRGRIPEE
Cucsa.026570.1	Cucumis sativus	BRL2	MTSIKTDVAALLKFKDLIDKDPNGVLSNWKLENNPCSWYGVSCQSKRVIALDLSGCSLTGNVYFDPLSSMDMLLALNLSTNSFTINSTTLLQLPYNLQQLELSLAKVVGSVPENLFSKCPNLVFVDLSFNNLTSYLPENLLLNANKLQDLDISYNNLTGLISGLRIDENSCNSLLRVDLSANRIIGSIPSSISNCTNLQTLGLADNLLSGEIPRSLGELSSLQRVDISHNQLTGWLPSDWRNACNSLQELKLCYNNISGVIPASFSACSWLQIMDLSNNNISGPLPDSIFKNLISLQSLLLSNNIISGPLPSSISHCKKLQLVDLSSNRISGLVPPGICPGAESLQELKMPDNLIIGGIPPELSLCSQLKTIDFSLNYLNGSIPAELGRLQNLEQLIAW…	LGRQLGAKSLNGILSGNTLVFVRNVGNSCKGVGGLLEFAGIRPERLQQEPTLKTCDFTRLYSGPVLSLFTKYQTLEYLDLSYNELRGRIPEE
TIUZ-60404-Cunonia-capensis	Cunonia capensis	BRL2	SLSLSLYTLFFSFSLSLNSFIVNLSLNFVSSMESNPVQLFHHLSLTFLLMVLVSVSATEQGVVSSIKTDAAALLMFKKMIQKDPTEVLSGWQLNRSPCNWYGVSCNLGRATQLDLTGCNLVGTISFDPLASLDMLSVLKLSFNSFAVNSTSLLLLPYTLTQLDLSSAVLVGLVPENFFSKCPNLVYVNLSHNNLTGLLPEDLLSSSDKLQALDLSYNNITGSISGLKIENSCNSLLHLDMSQNQIVESIPLSLANCTNLKSLNFSFNMLTGEIPRSFGDLSSLQRLDLSHNHITGWIPSELGNACDSLLEIKLSYNNITGSIPVSFSSCSWLQRLDLSNNNISGPLPDIILQNLGTLESLLLSNNMISGSFPASISSCKRLRIVDFSSNKFSGIIPSDI…	LGRQIWAKALSGILLGNTMVFVRNVGNSCKGVGGLLEFAGIRPDRLSQIPTLKSCDLQRMYSGAVLSLFTQYQTLEYLDLSYNELRGRIPEE
BSEY-17800-Daenikera-sp	Daenikera sp	BRL2	MDSNSHFHLFFRLALTLLFMELLSLSTSEQGGGSSKTDAEALRLFKTMIQEDPNGVLKGWHLNKNLCTWNRVSCSDLGRVTQLDLSGCKLSGTLSFNTLASLHMLSVLNLSFNSFTINSTCLLQLPSELTQLELSFSGLAGLIPEGMFSDRPNLVKVDVSHNNLTGFVPENLLFNSYNLQSLDLSYNNLTGLISGLNFGASCNSLLQLDLSGNRMTETIPTSLGNCTNLKTLNLSFNLLMGTIPGSLGQLSSLQKLDFSHNHLTGAIPLELKNACNSLLELKLSYNNISGAIPSFSSCFWLQILDLSNNNLSDPFPDSILQNLHTLEMLLLSNNFISGPLPASISSCKKLRIADFSSNRLSGTIPPDICPGASSLEELRIPDNLIKGEIPATLSQCTSL…	LGRKLGEKALTGILSGNTLVFVRNVGNSCKGVGGLLEFAGIRPERLLQVPNLKTCDFTRMYSGAVLSLFTQYQTLEYLDLSYNELHGKIPDE
ASJS01056232.1	Elaeis guineensis Jacq	BRL2	MTMKNHLQLFFPASVLLLLYVFLPSLSSSTVDHKQDVYSSTKTDGEALLLFKNSIQKDPNGVLSSWQLNRNPCSWYGVSCDIGRATQLNLSGCNLSGTLSFYSLSSLDMLSVLNLSNNVFYINSSTSLLQLPHALKQLDLSSAGVVGLIREDFLSIYPNLMHLNLSHNNLTGSVPENLLAKSENLQVFDLSFNNLSSSISDLKFGNSCKSLLYMDLSVNNMIDIIPSSLSNCTNLKTLNLSFNALVGEIPQAFGELRSLEKLDLSYNHLTGSIPYGLANACGSLQQLKLSNNNISGLIPDSFYSCYSLQLLDLANNNISGLFPNDVLRNLVSLESLLLSNNFISGPFPSSISACKRLKIADFSSNKVTGVMPPDICSSESLLEELRVPDNLITGQLPPQ…	LGRQLGAKALSGILSGNTLAFVRNVGNSCKGVGGLLEFAGIRPERLLQVPTLKTCDFTRLYSGAALSDWTHYQTLEYLDLSYNELHGSIPEE
THHD-10832-Elaeocarpus-sylvestris	Elaeocarpus sylvestris	BRL2	SFVRXSGWELNRNPCNWYGVSCTLGRATQLDLSGCNLVGTISFDPLASLNMLSILKLSSNSFTVNSTSLLQLPYALTQLDLSYAGLIGLVPENFFSKCPNLNYVNLSHNNLTGVLPENLLSSSDKLQALDLSYNNITGSISGLKIENSCNSLLHLDLSQNHVVDSIPFSLANCTNLKTLNLSFNMLMGEIPRSFGDLTSLQSLDLSHNHITGWIPSELGNACDSLLELRLSYNNITGSIPGSFSSCSWLQLLDLSNNNISGPLPDTVLQNLGSLEGLLLSNNIISGSFPGSISSCKRLRIVDFSSNKFSGIIPPDICPGAASLEELRLPDNLIVGEIPAQLSQCSQLKTIDLSLNFLNGSIPVELGALEKLEQLIAWYNGLEGKIPPELGKCRNLKDLI…	LGRQLGAKAFGGILSGNTLVFVRNVGNSCKGVGGLLEFAGIRPERLYEIPTLKSCDLQRTYSGAVLSLFTQYQTLEYLDLSYNELRGRIPEE
Eucgr.G02065.1	Eucalyptus grandis	BRL2	MEAASSSKTDAEALIAFKNMIQKDPNGALSSWQLNKDPCTWYGVTCSSSPPGRPTQLDLSGSNLVGSVSLEPFRSMDTLSVLKLSSNSFIVNSTSLLQLPYGLSQLDLSLAAIIGSVPEGLFSVCPNLVDVNLAFNNMTGSLPENFFFGADKLRNLDLSYNNLSGSASNLRIERHSCSSLLQLDLSGNRLTSSIPSSLSNCTNLQILNLGSNLFTGEIPKSFGELGNLQRMDLSHNNLTGWIPFELGSACKSLLELTLSYNNISGPIPASFSSCTWLQTLDLSNNIISGPFPESILQNLTALESLLLSKNVISGPFPVTISYCKNLRVIDLSSNKFSGNIPPDLCPAAASLEELRVPDNLISGKIPPELSKCSQLKKIDFSLNNLVGPIPSELGRLQNL…	LGRQIGAKSVNGILSGNTIVFVRNVGKCSGIGGLLEFAGIRPERLLQVPTLKTCDFTRMYSGPILSFFTKYQTLEYLDVSYNELHGKLPDE
EDHN-12691-Ficus-religiosa	Ficus religiosa	BRL2	FFLKLPSTPALPQQILITTFSLSLCLHTILFSLSFSRQSSSLLQNFVASMERNPVELSLQYAFTALVLMVLMISFSRAAAEDQQSQQLLSGKTDAEGLLKFKTMIQTDPTGVLSGXPSNSLCSWHGVSCSLGRVTQLDLSGCSLQGSISFDPLSSLNMLSVLKLSSNSFSVNSTSLLQLPFGLKQLDLSLAGLVGSVPESLFSKCPNLAYVNFAFNNLTGFVPENLLLNAEKLQSLDLSYNNLTGSISGLNIMGSSCNSLVLINLASNSLMGSIPSSLSNCSNLQSIDFSINSLTGEIPKAFGELKSLQRLDLTQNQITGWIPSELGNACNSLLELKLMRNNLSGPIPTSLSSCSWLQVLDLSYNNITGPLPNSLFRNLGSLQSLLLSNNIITGSFPAS…	LGRQLGAKALTGILAGNSLVFVRNVGNSCRGAGGLLEFAGIRPDRLLQVPSLKSCQFTRLYSGAVLSMFTQYQTLEYLDLSYNQLRGKIPDE
mrna29270.1-v1.0-hybrid	Fragaria Vesca	BRL2	MQKTNPLQLFLHLSLIILVSTAEQVVPSIKTDAESLLKFKQMIDKDPNGVLSGWQLGKNPCTWFGITCTAGRATQLNLNGGSLVGTISLDPFSSLDRLSVLKLSANSFNVNSTSLLQLPNSLKQLDLSFTGISGVVPESLFSRCPNLEVVNLGFNNLTGPLPKDLLLNSDKLQALDLSYNNLTGFMSGFKIDKYSCSSLAQLDFSGNRINGSLPMSLSNCTALKTINLAYNMLSGEIPRSFGQLSSLQRLDLSHNQITGWIPPELGNACNSLLELKLSYNNFTGPIPSAFSSCSWLQLLDLSNNNISGPLPDSLFQNLTSLESLLLSNNIISGSFPGSISACKSLQVLDLSSNKISGVIPADLCPGAASLQELRMPDNLIIGEIPAQLSQCSQLKTIDL…	LGRQLGAESLSGILSGNTLVFVRNVGNSCKGVGGLLEFAGIRPERLLQDPTLKTCDFTRLYSGPVLSLFTKYQTLEYLDLSYNQLRGKIPEE
Glyma08g09750.1	Glycine max	BRL2	MENNHVQLLVHLTVTLLLVITVLFPLTEGAAAVSSIKTDAQALLMFKRMIQKDPSGVLSGWKLNKNPCSWYGVTCTLGRVTQLDISGSNDLAGTISLDPLSSLDMLSVLKLSLNSFSVNSTSLVNLPYSLTQLDLSFGGVTGPVPENLFSKCPNLVVVNLSYNNLTGPIPENFFQNSDKLQVLDLSSNNLSGPIFGLKMECISLLQLDLSGNRLSDSIPLSLSNCTSLKNLNLANNMISGDIPKAFGQLNKLQTLDLSHNQLIGWIPSEFGNACASLLELKLSFNNISGSIPSGFSSCTWLQLLDISNNNMSGQLPDSIFQNLGSLQELRLGNNAITGQFPSSLSSCKKLKIVDFSSNKFYGSLPRDLCPGAASLEELRMPDNLITGKIPAELSKCSQL…	LGRQQGAKSLFGILSGNTLVFVRNVGNSCKGVGGLLEFSGIRPERLLQVPTLRTCDFTRLYSGPVLSLFTKYQTLEYLDLSYNELRGKIPDE
VLNB-76257-Gompholobium-polymorphum	Gompholobium polymorphum	BRL2	LSSLDLLSVLKLSLNLFSVNSTSLLQLPYSLTQLDLSFGGVTGPVPDSLFSKCPNLVDINLSYNNLTGPIPENFMQNCDRLQALDLSSNNLSGSISGLKIECNSLLQLDLSGNRLSDSFPISLSNCTSLKILNLANNFISGEIPKALGQLNKLQTLDLSHNQLTGWIPSELGNACVSLLDVKLSFNNISGSIPSGLSSCTWLQLLDMSNNNMSGPLPDSFFQNFGSLQELRLGNNAISGKFPSSISFCKKLRIVDLSSNKINGSIPRDICPGAASLEELRMPDNLITGEIPAELSKCSQLKTLDFSLNYLNGSIPEELGQLENLEQLIAWFNDLEGKIPPNLGQCSNLKDLILNNNRLTGGIPIELFNCSKLEWISLTSNGLTGEIPREFGLLTRLAVL…	LGRQLGAKSLFGILSGNTLVFVRNVGNSCKGVGGLLEFSGIRPERLLQVPTLRTCDFTRLYSGAVLSLFTKYQTLEYLDLSYNELRGKIPDE
Gorai.002G171000.1	Gossypium raimondii	BRL2	MEGKPVQLSYHLPLILIFTVYISVSAAEQTVVPSIKTDAVALLGFKKMIDNDPTGVLSGWKLETSPCLWYGVKCSSGRVVQLDLNQCSLYGTIFFNPLASLDMLSSLDLSGNMFTVNSTTLLLLPYGLKRLQLSDTGLFGLFPDTIFSKLPNLEYVNLSHNNLTGTLPDNLFSSNPDKLQVLDLSANNITGSISGLKLENSCNSLLVLDLSLNRFVDSIPVYLSNCTKLTALNLSLNSLTGEIPSSLGELKSLQRLDLSFNHLTGWIPSELGKACDSLLALRLSFNNFSGPVPSSLSSCSYLQLLDLSNNNITGPFPDSILENLGALEALLLSNNIIFAPFPSSISYCKSLRIVDLSSNKFFGTIPPDICPGAAALEELKIPDNLVAGQIPPQLSQCPQ…	LGRQLGAKSLSGILSGNTLVFVRNVGNSCKGVGGLLEFAGIRPERLLQISNLKSCDFTRMYSGAVLSLFTQYQTLEYLDLSYNQLRGKIPDE
LELS-4850-Haemaria-discolor	Haemaria discolor	BRL2	LTSPFFTLRGKNSTKLSSVSNSQSPMVKKNIHTLYIALLLPLLFTKTPWSQSSTQDLTDAEDLLLLKKKIQKDPGGVLSNWKPGTNPCNWFGVSCFLGRVRNLNLSGCNLSGSLPLYPLSYLKLSVLNLSSNSFSISSTSLIHLPKSLEKLDLSSAGISGIKLETFLSTNSSLRHINFSHNDIIGAIPENFTTESESLQFLDLSFNSMSNAISGINFGRSCKSLLHIDLSANHLTGGIPASLSKCTWLKVLNLSSNELSGEMPDFLAQLQNLERLDLSGNHFTGSIPAGIGGACRSLLQLKLSNNSISGSLPSSLSFCSSLQSLDIANNNISGPIPEESLRNLTSLENLLLSNNFISGPFPSTISACKRLKIADFSSNKLSGPLPPNICPGASSLEELR…	LGRQLGAKALSGILLGNTLAFVRNVGNLCKGVGGLLEFAGIRPERLLQIPTLKSCDFTRLYSGAALRDWTHYKTLEYLDLSYNELQGSIPEE
VGHH-9639-Hydrastis-canadensis	Hydrastis canadensis	BRL2	SNIRTDGEALILFKKMIQKDPNGVLSSWKLNNDPCTWNRVSCNLGRVTQLDLSHNNLVGTISFHPFTSLDMLSVLNLSMNSFTLNSSASLIQLPQSIEHLDLSFTGLVGLIPNTFFPKCSNLVYINLSHNNIXXXXXXGFLPENLLVNSDQLQFLDLSFNNLTGSLLGLKIEKSCTGLSHFDLSGNHFTDSIPWFLLNCTKLNTLNLSLNLFTGEIPRSFGAFSSLERLDLSHNHLTGSIPIELGNGCESLLQIVLSNNNLSGSIPISLSSCSLLQLLDLSNNNISGPFPDSIIQNHSSLDCLLLSNNIISGTIPSSISSCKRLRIIDFSSNKINGRIPPDICSNSASLEELRFPDNLIIGEIPPEVSQCSQLKTIDLSINYLTGPIPKELGKLRNLER…	LGRQLGAKTLSGILAGNTLAFVRNVGNACKGVGGLLEFSGIRPERLLQVPSLKTCDFTRMYSGAVLSMWTHYQTLEYLDLSYNELQGKIPEE
BNDE-23272-Hypericum-perforatum	Hypericum perforatum	BRL2	VSSIKTDAAGLIMFRKIIQEDPDGYLSGWKLNKSPCSWYGVTCANGRVSQLDLTGSNLTGPIYFEPFSSLDMLTSLKLSSNYFIINSTSLFQLPRSLQQLELSSAGLVGGFPDKFLPKYPNLVYINLSHNNLSGSLPDDLLLSNSDKLQGLDLSYNNFTGTISGWTIGRTSSCSSLSQLDLSGNHIMDSIPPSIGNCTNLKSLNLSSNMFTGEIPRSLGDLTNLQRLDLSSNHLNGWIPPELGSACNSLIEVKLSINNISGSVPTSLSSCSWLQLLDLSNNNISGPFPDTILRTLGSLEVLLLSSNLISGSFPASVSYCKNLRILDLSSNSFSGTIPPDICSGTASLEELRMPDNLLTGQIPAQLSQCSKLKTLDFSLNFLNGSIPAELGDLENLEQLI…	LGRPLGAKSFSGILSGNTLVFVRNVGNSCQGVGGLLEFSGIRPERLLQVPTLKTCDFTRMYSGPVLSMFTQYQTLEYLDLSYNDLRGKIPDE
WPHN-11793-Idiospermum-australiense	Idiospermum australiense	BRL2	MEKKNNNPIQILITISLFSFVFTSLPLPLSSSRDLSSTAISATSKTDGEALLLFKKGIEKDTDGVLSSWLINKSPCRWYGVTCTMGRVTQLDLSRCNLVGTISFYPLASLDMLSIINLSFNFFFLNSSDSLLQLPPSLKRLDLSSTGLVGPVPDGFVARYPGIVYINLSHNNLSGWLPESILANTDTLQIFDLSFNNLTGSISGMRIENCNSLLDFDLSTNHLIDSIPSSLSNCTSLRNLNLSFNALTGEMLRSLGQLHSLQMLDLSHNHLSGSIPTELGDSCESLLQIRVSNNNISGSIPPTLSSCSSLQVLDLSNNNISGEFPDTILQNLGSLEKLLLSNNFINGRIPISLSSCKSLQIADFSSNKLYGDIPPDLCPGASSLEELRLPDNMITGVIP…	LGRQLGAKALNGILSGNTLAFVRNVGNSCKGVGGLLEFAGIRPERLLQVPTLKSCDFTRLYSGAALSDFSHYQTLEYLDLSYNDLRGKIPDE
VZCI-12824-Illicium-floridanum	Illicium floridanum	BRL2	SGSNLVGTLSPYPLASLDMLYFLNLSSNSLYVNSSILIQLPVGLQQIDMSSSGITGPVPDGFLARYPSLVYINLSHNNISGSLPDDLLESPNSENLQYLDLSYNNLSGSITYMKIQEQTCKNLVHLDFSQNHLLDTIPPSLSYCKNLKTLNLSYNGFTGIIPSSFGDLFGLQMLDISQNHLSGNVPTELGNSCGSLLQLKLSHNNLSGVIPFSFGSCSSLQVLDLANNNLSGPFPDSILGNLSSMESLLLSNNFISGPFPASISACKNLKIADFSSNKLSGVIPPDLCPGAASLEELRIPDNLIMGEIPATLSECSQLKTIDLSINYLKGQIPAELGKLKNLEHLMAWFNGLEGPIPPELGQCKNLKNLILNNNYLNGVIPVEIFNCSNLEWISLTSNR…	LGRQPGAKALSGILSGNTLAFVRNVGVSCKGAGGLLEFTGIRPERLLQVPTLKNCDFTRLYSGAALSDWTHYQTLEYLDLSYNDLSGEIPEE
WAIL-7731-Laurelia-sempervirens	Laurelia sempervirens	BRL2	MEKNPSQVFIPISLLLLLLTSLPLPSSSSRNPSSFSTTKTDGEALLLFKKTIEKDPDRVLSDWQLNKNPCSWHGVTCTQGRVTQLDLSRSNLIGTISFHALSSLDMLSILNLAMNFFSVNSTDSLLQFPAGLEKLDLSATGLVGTVPDGFVSRYPDIVYINLSHNNLTGWLSNYLLSNAGNKLQILDLSFNNLTGSISGLKIDGNCKSLLDFDLSTNHLTDAIPYSLSNCTNLRNLNLSFNALTGEIPKSFGELSSLQMLDLSHNHLSGAIPSELGNGCEPLIQIKISNNNISGSIPFSLSSCSSLQVLDLANNNISGPFPDTILTNLGSLEKLLLSNNFISGNIPVSLSSCKSLRIADFSSNKLSGMIPPDICPGAATLEELRIPDNLIIGEIPAELS…	LGRQLGDKALNGILSGNTLAFVRNVGNACKGVGGLLEFAGIRPERLLQVPTLKTCDFTRLYSGAALSDFSHYQTLEYLDLSYNDLRGKIPDE
AEPI-54530-Linum-leonii	Linum leonii	BRL2	MDLQLLPLFLLLLISHQVAAQHSLKTDAAGLLMFKRMINSDPNGVLSGWVPARLPCSWFGVTCYLGRVSQLDLTSASLAAAAISLDPFSSLDALTSLKLSSNNFTFTNSTSLLRLPPSLQQLYLHSVGLLGPFPDTFLSSHPNLLHLDLSFNNLTTPLFTTSAIAATSTSKLQFIDLSANNFTGPISSLLQLIILDGTEINSSLLQLDLSKNHLMGSIPTSISNCTSLQTINFSFNLLTSSIPPLGNLRSLQRLDLSHNHLTGWIPSDLGNACSSLLELKLSFNNISGSIPDSLSSCSWLQLLDLSTNNISGLFPDSILKTMGSLETLILSSNLISGPFPVSVSSCKNLKVADFSSNRFSGDFPGEICPGASSLEELRLPDNLITGPIPAQLSRCSKLR…	LGRQLGSKALTAIPSGSTIVFVRNVGNSCKGVGGLLEFAGIRPERLLQVPTLRSCDFTRLYSGPVLSLFTQYQTLEYLDLSYNELRGKIPDE
Lus10039132	Linum usitatissimum	BRL2	MLLPLLLGGLFSDVALSSVDQQRSLKTDAAALLMFKHAITSDPKGVLSDWVPARLPCSWFGVTCYLGRVSQLDLASSSLAADSTSFDPFSSLDALTSLNLSSNNFTSTNSTSLLRLPPSLQQLSLHSVGLLGPLPDSFLSSHPNLLRLDLSLNNLTTPSLSSSSDSAIAATANYKLQVLDLSDNNFTGPISSLLDIIIGTNSSLLQLDLSKNHLIGSIPVSISNCTSLQTINLSFNLLSSSIPPLGNLRSLQRLDLSHNHLTGWIPSDLGNACSSLLELKLSFNNISGSIPNSLSSCSWLQLLDLSTNNISGPFPDSVLKTLTSLETLILSSNLISGPFPVSISSCKNLKVADFSSNRFSGDFPGEICPGASSLEELRMPDNLITGPIPAQLSRCSKLR…	LGRQLGSKALTAIPSGSTIVFVRNVGNSCKGVGGLLEFAGIRPERLLLVPTLRSCDFTRLYSGPVLSLFTQYQTLEYLDLSYNELRGKIPDE
TQOO-147201-Loropetalum-chinense-2-samples-combined	Loropetalum chinense	BRL2	VTCSFGRVIQLDLSQCKLVGNISLDPLAALDMLSDLNLSGNMFTVNSTSLLSLPFGLKQLQLSSAGLVGPVPENFFSKRPNLVTVNLSFNNLTGFLPENLLLNSDKLQLLDLSSNNLTGSISSMKLETSSCNSLLQFDLSGNHIMGSIPFSLSNCTNLKTLNLSSNLLTGELPQSFGELNSLQRFDLSHNHLTGWIPSELGNACGSLQQLKLSYNNFSGSIPIEFSSCSWLQFLDLSNNNLSGLPDSILQNLSSLESLFLSNNMISGPFPTSISSCKRLRFVDFSSNKLSGIIPPDICPGASSLEELRIPDNLITGEIPAQLSQCSNLKTIDLSINYLNGSIPPEIGKLENLEQFIAWFNGLEGRIPPELGKCRNLKDLILNNNYISGEIPIELFNCSN…	LGRQLGAKSLSGILSGNTLVFVRNVGNSCKGVGGLLEFAGIRPERLLQVPSLKSCDFTRMYSGAVLSLFTQYQTLEYLDLSYNELRGKIPDE
chr4.CM0387.1040.r2.m	Lotus japonicus	BRL2	MENSPLQLLPHLIVTLLLITILLPTTEEGGAVSSIKTDAQALLYFKKMIQKDPDGVLSGWKLSRNPCTWYGVSCTLGRVTGIDISGNNNLVGIISLDPLSSLDMLSVLKLSLNSFSVNSTSLLQLPYSLTQLDLSFGGVTGPIPENLFSSCPNLVVVNLSYNNLTGPIPQNFLQNSDKLQSLDISSNNLSGSISGLKIECSSLLQLDLSGNHLSDSIPISLSNCTSLKSLNLANNFISGGIPKDLGQLNKLQTLDLSHNQITGWIPSEFGNACASLLELRLSFNNISGSIPTSFSSCTWLQVLEIANNNMSGELPESIFHSLGSLQELRLGNNAISGKFPSSISSCKKLRIVDFSSNKIYGSIPRDLCPGAGSLEELRMPDNLISGEIPAELSKCSQLK…	LGRQIGAKSLFGILSGNTLVFVRNVGNSCKGVGGLLEFSGIRPERLLQVPTLRTCDFTRLYSGPVLSLFTKYQTLEYLDLSYNQLRGRIPEE
VKJD-7258-Maesa-lanceolata-2-samples-combined	Maesa lanceolata	BRL2	METNPLQLYLHSTLIILVLLFSSSFAAEQGRFSSIKTDTEALLMFKKMIDKDPNGVLSEWLLNKNPCTWNGVTCTLGRVTQLDLTQCNLVGAISFSAFSSLDMLSMLNLSANSFTVNSSSLLQLPYGVKYLELSSSGLAGLLPENFLTRYTNLVYLNLASNNITGSVPENFLLNSGKIEFLDLSYNNLTGSMTGMKIQNCSSLLHLDFSGNNLQNYLPYSLSNCTNLKELGMSFNSFSGEIPESFGNLVSLQQLDMSYNFLTGEIPKSFGNLKSLQQMDLSNNHLTGWIPSELSIACSSLSELRLSHNNITGTIPVSFSLCSLLQTLDISNNNLTGPLPDSILENHGSLEVLQLSNNRISGPFPATISSCKKLRIVDFSSNHFSGTIPSDLCPGASSLE…	LGRQQGAKALTGILSGNTMVFVRNVGNSCKGVGGLLEFSGIRPERLLQVPTLRTCDFTRLYSGAVLSLFTRYQTLEYLDLSYNELRGKIPDE
MDP0000242756	Malus domestica	BRL2	MKLVSSMENFNPAQFFLHLSAVLVLVGLHLVPVSTADQQVTPSIKTDAVSLLNFKKMIDKDPNGVLSGWKLGTSPCSWYGVTCSMNRATQLDLTSCSLVGTISFEPLASLDMLSVLNLPSNKFSVNATSLLQLPYALKQLDLSFNALFGVLPEGVSSKCPNLVSVNLAFNNLTGPPPKDLLLHSDKLQTLDISYNNLTGSISGLIIEKYSCPSLLQLDLSGNRITGSIPMSLANCTSLKTMSLSTNNVTGXIPRSFGQLRSLQRLDLSHNQITGWIPPELGNACGSLAELKLSFNNITGPIPASFSSCSLLEALDLSNNNLTGPLPDSIFQNLTSLQSLVLRNNIITGSLPGSISACRSLQVIDLSSNKISGVIPPDICPGASSLEELRMPDNLIVGEI…	LGRQIGAKALSGILSGNTLVFVRNVGNSCKGVGGLLEFAGIRPERLQQDPTLRTCDFARLYSGPVLSLFTKYQTLEYLDLSYNQLRGKIPEE
cassava4.1_034159m	Manihot esculenta	BRL2	MESRPVQHFHHLLLSLLLFAVLASVSTAEQGVGTSIKTDAAGLFLFKKLIQKDPNGVLSGWQLNRSPCAWYGVTCSLGRVTQLDLSGSNLVGFISFDPLTSLDMLSSLKLSSNLFTVNSTSLLHLPYALQYLELSSAGLVGVVPQNFFSQNPNLVYVNLSHNNLTGFLPDDLLSNSDKLQNLDLSYNNFTGSISGLKIDNSCNSLSQLDLSGNHLMDYIPASLANCTNLKTLNLSTNMLTGEIPRSFGELSSLQRLDISHNHLTGWIPSELANACGSLLELKLSFNNISGSIPGTFSSCSFLQLLDLSNNNISGPFPDTVLQNLNSLEVLLLSFNLISGSFPASISYCKNLRIVDFSSNRFSGSIPPDICPGAASLEELRMPDNLITGQIPAQLSQCSK…	LGRQPGAKTPGVIPSGNTLVFVRNVGNSCEGVGGLLEFAGIRPERFMLVPTLKTCDFTRLYTGPVLSLFTQYQTLEYLDLSNNQLRGKIPDE
WHNV-7382-Micromeria-fruticosa	Micromeria fruticosa	BRL2	STQTDKMALLSFKKMIQQDPNGAVSDWQRGGDPCTFRGVTCNDRKRVAAVDLAQSSLVGQVSFTPFSALDNLVSLNLSANSFVVNASSSLQQIPYSVKQLELSFAGIAGHIPENFLANCPNLEYLNLAFNNITGFLPENLFLHIDKLQYLDLSYNNISGSISDLKIEKCSSLSRLDWSGNQMVGSLPKSFSNCTSLIELILPENFLSGEIPSAFGALKSLQTLDLSHNHLTGWIPPELGNACAXSXLKLSKNNITGSIPESFSSCSSLQTLDLSNNNLTGPFPDSILESLSSLESLLLSGNWISGEFPASISFCKKLRVADFSSNRLSGTIPPDICPGAAALEELRAPDNLLYGPIPPQISLCPQLKIIDFSINYINGSIPKELGNLENLEQLIAWYNS…	LGRQQGAKALTGILSGNTLVFVRNVGNSCRGVGGLLEFAGIRSDRLLQVPSLKSCDFTRMYSGPVLSLFTRYQTLEYLDLSYNQLRGKIPDE
Migut.E00541.1	Mimulus guttatus v2.0	BRL2	MEIKMALLHITLILLSTTSLDHVFSIEQGKNSIKTDAYALLSFKKMIQNDPNGALSDWRPDKDPCTWHGITCTTTTATNIRRVSSVDLAQSNLVSHSISFAPFSSMDMLNSLNLSANSFTINATTSLLQIPYSIQQLELSFSGLLGQIPENLFSNCPNLEYVNLAFNNITGFLLENLFLNIDKLKYLDLSYNNITGSISDLRIEKCSSLSRLDWSGNQITGSLPPSFSNCTSLNELIMPENSLSGEIPVAFGELKSLQRLDLSQNHLTGWIPSELGNVCGSLVELKLSKNNITGTIPVSFSSCSWLQILDLSSNNLTGPFPDSILSSLSSLEKLLLSSNRISGGLPSSISFCKKLKVVDFSSNMLSGNIPPDICPGAVLLEELRAPDNALSGQIPPQLS…	LGRQIGAKALTGILSGNTLVFVRNVGNSCRGVGGLLEFAGIRPERLLQVPSLRSCDFTRMYSGPVLSLFTRYQTLEYLDLSYNQLRGKIPDG
NbS00003334g0002.1	Nicotiana benthamiana	BRL2	MINMDTNSNHFESLHFAITLIFMAFVSVLAAEKAGASSSIKTDAESLLLFKNMIQKDPGGVLSSWQLKNNPCSWNGVTCNNLGRVTNLDLQQSELVGEVSFSPFSSLDMLTVLNLSSNSFYVNASTSLSQLPYSLKQLELSFTGLAGFVPENFFSKCPNLEYVSLSFNNITGSLPQNFLLHIDKLQYFAMDYNNLTGSISNIKIETCNSLLHLDLSGNQMFDSIPGSLSNCTTLQELVLAENSFSGSIPSSFGELKNLQRLDLSKNHLSGWIPSEFGNSCTSLVELKLSNNNITGSIPNSFSSCSSLQNLDLSNNNLTGPFPDSILQNLGSLETLQMSSNKISGPFPASLSYCKKLRVIDFSSNMINGMIPPDLCPGASSLEELRAPDNSLYGPIPSQL…	LGRQQGAKALSGILSGNTLVFVRNVGNSCRGVGGLLEFYGIHPERLLQVPSLKSCDFTRLYSGPVLSAFTRYQTIEYLDLSYNELRGRIPDE
MLUJ-16003-Oenothera-biennisMTJ-658	Oenothera biennisMTJ 658	BRL2	LTLLLLLPKGRFFPFLSPMETFCRNLTLLLLTFITFTITSSSSSSIKTDAEALILFKKMIQSDPKGVLSNWKLDTDLCKWYGVTCSGGRLTELDLAGTSLRGSSVSLYPLGSLEMLSVLKLSSNSLSLNSTVLLQLPYSLRQLXXXXXXXXPGTLFSRCPNLEDVNLSLNNLTGPLPENFFSGADKLQTLDVSYNNLSGSISGLRIDEKSCGSLVQLDLSLNRLAGYIPAALSNCTALQSLSLASNLFSGPIPSSFGRLTSLQRIDMSHNNISGWIPGELGLACGSLLELTLSYNNISGPIPGTFADCAWLQTLDLSNNNISGPFPDRVLENLQSLESLLLSNNMISSRFPSSLSFCKKLRILDFSANKFYGTIPTDLCPTGTEALEELRVPDNLISGK…	LGRQLGDKALIGILSGNTLVFVRNVGNSCKGVGGLLEFSGIRPERLLQVPTLRSCDFTRMYSGAILSLFTRYQTLEYIDLSYNQLRGKIPDE
LOC_Os10g02500.1	Oryza sativa L.ssp.japonica	BRL2	MDILIPLLLSSIYVSSSAAAAETDAAALLRFKAFVHKDPRGVLSSWVDPGPCRWRGVTCNGDGRVTELDLAAGGLAGRAELAALSGLDTLCRLNLSGNGELHVDAGDLVKLPRALLQLDLSDGGLAGRLPDGFLACYPNLTDVSLARNNLTGELPGMLLASNIRSFDVSGNNMSGDISGVSLPATLAVLDLSGNRFTGAIPPSLSGCAGLTTLNLSYNGLAGAIPEGIGAIAGLEVLDVSWNHLTGAIPPGLGRNACASLRVLRVSSNNISGSIPESLSSCHALRLLDVANNNVSGGIPAAVLGNLTAVESLLLSNNFISGSLPDTIAHCKNLRVADLSSNKISGALPAELCSPGAALEELRLPDNLVAGTIPPGLSNCSRLRVIDFSINYLRGPIPPE…	LGRQLGSTPLSGILSGNTLAFVRNVGNSCKGVGGLLEFAGIRPERLLQVPTLKSCDFTRLYSGAAVSGWTRYQTLEYLDLSYNSLDGEIPEE
SSDU-181436-Papaver-bracteatum-3-samples-combined	Papaver bracteatum	BRL2	SVFFTKLWFSIMEKPSQLFLSLRVSILFMVILAFKSPLISSTEAFYVTTTAKTDGEALLLFKKMIHKDPNGVLSSWQLNRSPCNWYGVNCTLGRVTRLDLSKSNLVGIISFFPFTSLSMLSVLNLSVNSFALNSSSSLPFLPPGLKQLDLSFTGLAGLIPSKFFSKHPNFVYINLSHNNLTSSIPENLLENSYKLQHLDLSFNNLTGTISGLSFERIPCSGLLHLDLSGNHLMGTVPSAISQCRNLNTLNLAFNMITGEIPKSVSELNSLQRLDMSHNQLMGSIPSELGSLCDSLQQLGLANNNLSGSIPTSLSSCSWLQVIDLANNNISGSFPDSILSGLGSLDSLLLSNNFISGSFPVSISLCKRLRIVDFSSNKLSGNLPHGVCPGAESLEELRLP…	LGRQLGAKSLSGILSGNTAAFVRNVGNSCTGVGGLLEFAGIRPERLLEVPTLKSCDFTRLYSGAILSMWTLYQTIEYIDLSYNQLWGKIPEE
Phvul.002G184800.1	Phaseolus vulgaris	BRL2	MENNHVQLLPHLTVTLLVITVLFPVTECAAVSSIKTDVQALLMFKRMIQNDQGGVLSGWKLNKNPCSWYGVSCTLGRVTQLDISGNNNLAGTISLDPLSSLDMLSVLKLSLNSFSVNSTSLLQLPYGLTQLDLSFGGVTGPVPENLFSKCPNLVVVNLSYNNLTGPIPENFLQNSGKLQTLDLSSNNLSGSIFGLKMDCISLLQLDLSGNRLSDSIPLSLSNCTSLKSLNLANNMISGEIPKALGQLNKLQTLDLSHNQLTGWIPSELGNACASLLEVKLYFNNISGSIPSSFSSCTWLQLLDISNNNLSEQLAGSIFQNLGSLQELRLGNNAITGQFPSSISSCKKLRIADFSSNKIYGSIPRDLCPGAASLEELRMPDNLIIGEIPAELSKCSQLKT…	LGRQQGAKSLFGILSGNTLVFVRNVGNSCKGVGGLLEFSGIRPERLLQVPTLRTCDFTRLYSGPVLSLFTKYQTLEYLDLSYNELRGKIPDE
PDK_30s672211g001	Phoenix dactylifera L.	BRL2	MKNPLQLFSPATVLLLLFVFPPSLSSSTFDRKQDVYPSTKTDGEALLLFKNSIQKDPNGVLSSWKPNRNPCSWYGVSCDLGRATQLNLSGCNLSGTLSFYSLSSLDMLSVLNLSNNVFYINSSTSLLQLPHALKQLDLSSAGVVGLIPEDFLSVYPNLMYLNLSHSNLTGSLPENLLSKSENLQVFDLSFNNLSSSISDLQFGNSCKSLLYIDLSENHIIDIIPSSLSNCTNLKTLNLSFNALVGEIPQSFSELRSLEKLDLSSNHLTGSIPYGLANACGSLLQLKLSNNNISGLIPDSFYSCYSLQLLDLANNNILGPFPNDVLQNLVSLESLLLSNNFISGPFPSSISACKRLRIADFSSNKISSVMPPDICSGESSLEQLRVPDNLIRGQIPPQLS…	LGRQLGAKALSGILSGNTLAFVRNVGNSCKGVGGLLEFAGIRPERLLQVPTLKTCDFTRLYSGAALSDWTHYQTLEYLDLSYNKLHGNIPDE
PH01001091G0290	Phyllostachys heterocycla	BRL2	MEMLILLLSLIYASSVFAPAASEADAQALIRFKASIQEDHRGVLSSWQLAIGYSNNHTSGSSGSTTGPCSWYGVTCNGEGRVTELDLAGCGLVGRASISALAAIDTLCHLNLSDNGMLYANASDLSKLPRALWQLDLSYGGLAGRLPDDLLTYYPNLTDVSLKRNNLTGELPARLLAGSTSIRSFDVSGNNLSGDISGLSFAQTLSLLDLSGNHFTGVIPPSLSGCAGLKTLNLSYNGLAGVIPEAIGGIAGLEVFDVSSNHLTGPIPYSLGNACSSLQILKVSSNNISGSIPKSLSSCHALRLLDVANNNMSGAIPAAVLGNLTSVESLLLSNNFISGSLPSTISSCKNLRVADLSSNKISGALPAELCSPGTALEELRLPDNLITGTIPPGLANCSR…	LGRQLGSTPLSGILSGNTLAFVRNVGNSCKGVGGLLEFAGIRPERLLQVPTLKSCDFTRLYSGAAVSGWTRYQTLNYLDLSYNSLDGVIPEE
IHPC-13321-Platycodon-grandiflorus	Platycodon grandiflorus	BRL2	METNILRLYLFISITLISMVFSSVFAAKQAAYAHAYSSSIKTDAEALIMFKKMIQKDPNGVLSGWQLSRNPCTWYGITCTLNRATQLDLSHSYLVGSVSFSPLASLDMLTVLNLSANSFFVNSTSLLQLPYGLKQLELSSTGIVGLIPENVLTKYPNLVYINLSHNNLTGVLPENLLLNSDKLQVLDLSYNNITGLVSGMRIETCNSLFHLDLSENHIIDPIPPSLSNCTSLKNLNFSYNLVSGEIPKSFGQLKSLQSLDLSHNQLTGWIPSELGNACKSLVELELSYNNITGTIPVSFSSCSWLQALDLSNNNLTGPFPDSILQTMGSLDRLLLSNNKISGPFPSSISFCKKLRVIDLSSNMFSGTIPSSICPGAASLEELRIPDNSITGQIPAELSQ…	IGRQLGAKALSGILSGNTLVFVRNVGNSCKGVGGLLEFAGIRPERLLQVPTLRTCDFTRMYSGPVLSLFTQYQTLEYLDLSYNELRGKIPDE
Potri.008G140500.1	Populus trichocarpa	BRL2	MESNPVQLFHHLALALLLFVFSVSVSVTEQGPVPSIRTDAAALLSFKKIIQNDPNRVLSGWQINRSPCNWYGVSCTLGRVTHLDLSGSSLAGTISFDPLSSLDMLSALNLSSNPFTVNSTSLLHLPYALQQLQLSSTGLEGPVPEKFFSKNPNLVYVNLSHNNLSSLPDDLLLNSDKVQALDLSYNNFTGSISGLRVENSCNSLSQLDLSGNFLMDSIPPSLSNCTNLKTLNLSFNMITGEIPRSLGELGSLQRLDLSHNHISGWIPSELGNACNSLLELKLSYNNISGPIPVSFSPCSWLQTLDLSNNNISGPFPDSILQNLGSLERLLISYNLISGLFPASVSSCKSLKVLDLSSNRFSGTIPPDICPGAASLEELRLPDNLIEGEIPAQLSQCSKL…	LGRQLGAKALSGILSGNTLVFVRNVGNSCKGVGGLLEFAGIKAERLLQVPTLKTCDFTRLYSGAVLSLFTQYQTLEYLDLSYNELRGKIPDE
Pm005928	Prunnus mume	BRL2	MESINPVQLFLHLSVILVLIDLVSVSTAEQSVSSIKTDAEALLTFKKMIQKDPNGVLKDWQLGRNPCTWHGVTCSMGRATQLDLTGCYLVGTISFDPLASLDMLSVLKLPTNSFSVNSTSLLQLPYALKQLDLSFNGLFGVVPENLFSKCPNLVFVNLAFNNLTGPLPKDLLLNSDKLQTLDLSYNNLTGPISGLQIEKYSCPSLLQLDLSGNRITGSIPMSLANCTSLKTMSLSSNNVTGEIPRSFGQLTSLQRLDLSHNQITGWIPPELGNACTSLVELKLSYNNFTGPIPmTFSSCSVLELLDLSNNNLTGPLPDSIFQNLSSLESLLLSNNIITGSLPGSISACKSLQVIDLSSNKISGVIPPDICPGASSLQELRMPDNLIVGEIPmQLSQCSQ…	LGRQLGAKSLSGILSGNTLVFVRNIGNSCKGVGGLLEDPTLKTCDFTRLYSGAVLSLFTKYQTLEYLDLSYNQLRGKIPEE
ppa022290m	Prunus persica	BRL2	MESINPVQLFLHLSVILVLIDLVSVSTAEQSVSSIKTDAEALLTFKKMIQKDPNGVLRDWQLGRNPCTWYGVTCSMGRATQLDLTGCYLVGTISFDPLASLDMLSVLKLPTNSFSVNSTSLLQLPYALKQLDLSFNGLFGVVPENLFSKCPNLVFVNLAFNNLTGPLPKDLLLNSDKLQTLDLSYNNLTGPISGLQIEKYSCPSLLQLDLSGNRITGSIPMSLANCTSLKTMSLSSNNVTGEIPRSFGQLTSLQRLDLSHNQITGWIPPELGNACTSLVELKLSYNNFTGPIPATFSSCSVLELLDLSNNNLTGPLPDSIFQNLSSLESLLLSNNIITGSLPGSISACKSLQVIDLSSNKISGVIPPDICPGASSLQELRMPDNLIVGEIPAQLSQCSQ…	LGRQLGAKSLSGILSGNTLVFVRNIGNSCKGVGGLLEFAGIRPERLQQDPTLKTCDFTRLYSGAVLSLFTKYQTLEYLDLSYNQLRGKIPEE
EILE-10696-Rhamnus-japonica	Rhamnus japonica	BRL2	TLSLSLSLFVSLFSIVSPAKLCRFSSMETNPVQLFLHLSLTLVSTMVLVSVSSAAVEGVTSIKTDAEALLKFKKMIQKDPNEVLSGWQLDRNPCSWYGVSCAMGRATELNLSGQSLMGTISFEPLASLDMLSVLKLSFNSFTVNSTSLLQLPYGLKELDLSFGGLVGTIPENFFPKCPNFVSVNLGFNNLTGSVPEDLLSNSDKLQSLDLSYNNLTGSISGLKIENSCNALLHIDLSGNHIIGTLPVSLSNCTSLQTVNFQANSLTGDIPKTFGGLSSLQRLDLSHNQITGWIPPELGNACKSLLELKLSNNNISGPIPASLSSCSLLQSLDLSNNNISGPLPDSIFQNLGSLETLLLSNNVISGPFPSSISSCKRLQIIDFSSNKISGFIPRDICPGA…	LGRQLGAKALSGILSGNTMMFVRNVGNSCKGVGGLLEFAGIRPERLLQVPTLRTCDFTRMYSGPVLSLFTQYQTLEYLDLSYNQLRGRIPDE
29780.m001387	Ricinus communis	BRL2	MESNPVQLFHYFATCLTLAILFFLVLPSVSAAEQDVGTSIKTDAAALLMFKKMIQKDPNGVLSGWKLNSSPCIWYGVSCSLGRVTQLDLTEANLVGIISFDPLDSLVMLSSLKLSSNSFTVNSTSLLQLPYALQHLELSSAVLLGVVPENFFSKYPNFVYVNLSHNNLTGSLPDDLLSYSDKLQVLDLSYNNFTGSISGFKIDQSSCNSLWQLDLSGNHLEYFIPPSLSNCTNLKSLNLSSNMLTGEIPRSFGELSSLQRLDLSHNHLTGWIPSELGNACSSLLEVKLSFNNISGSIPISFSTCSWLQVLDLSNNNITGPFPDSILQNLSSLERLLLSYNLISGSFPVSISYCKNLRVVDLSSNKFSGIIPPEICPGAASLEELRMPDNLIVGEIPAQL…	LGRQLGAKALGGIPSGNTLVFVRNVGNSCQGVGGLLEFAGIRSERLLQFPTLKTCDFTRLYTGPVLSLFTQYQTLEYLDLSNNQLRGKIPDE
IANR-14245-Rosa-palustris	Rosa palustris	BRL2	SSCFQNLNSLPEKTCFLNAMQNTNPLQLFLHLSLIILVSTAEQVVPSIKTDAESLLKFKQMIDKDPNGVLSGWQLGKNPCTWFGITCTAGRATQLDLSGGLLVGTISFDPFSSLDMLSVLKLSSNSFNVSSTSLLQLPSGLKQLDVSFTGLSGVVPENLFSRCPNLEMVNLGFNNLTGPLPKDMFLNSDKLQALDLSYNNLTGSISGFKIDRTSCSSLAQLDFSGNRITGSLPVSFSNCTGLKTINIAYNMLSGEIPKSFGQLSSLQRLDLSHNQITSWIPPELGNTCNSLLELKLSYNNISGPIPPTISSCSWLQLLDLSNNNISGPFPDSLFQNLTSLESLLLSNNIISGEFPGSISACKSLQVIDFSSNKISGVIPPDLCPGAASLQELRMPDNLI…	LGRQLGAKSLSGILSGNTLVFVRNVGNSCKGVGGLLEFAGIRPERLLQDPTLKTCDFTRLYSGPVLSLFTKYQTLEYLDLSYNQLRGKIPDE
RTTY-74224-Salvadora-sp	Salvadora sp	BRL2	CKWYGITCLQERVSEIELSSSSFSGTISFDLFASLDMLSVLKLSENFLVLNSTSLLQLPLGLKQLELSTSGLVGPLPEKFFSTYSNLVSINLSFNNLTGELPKDLFLGSKELQSLDLSSTNVTGSISDLAIPPSSCSSLFLLNLSGNNISGPVPNSLVNCTNLKVLNLSHNFLDGQIPQSLGELRSLKSLDLSNNQLTGWIPKELGDACQSLQQLRISFNNVSGPIPSSLSSCSWLQILDLSNNNISGPFPETILHNLGSLESMILSNNVIFGQFPASISSCKSLKIIDFSSNKFSGTIPPDLCPGMISLEELRVPDNLITGEIPAELFQCSQLKTLDFSLNYLNGSIPPEIGNLQKLEQFIAWYNDLEGSLPPEIGKCTNLKDLILNNNRLSGEIPAE…	LGRQPGSKALTGILSGNTMVFVRNVGNSCKGVGGLLEFSGIRQERLLQIPNLKSCDFTRMYSGAILSLFTRYQTLEYLDLSYNELRGKIPEE
WMUK-95736-Schizolaena-sp	Schizolaena sp	BRL2	QLDLSDCYLLGTVSFDPLASLDMLSVLKLSGNFFAINSTSLFQLPYGLKQLDLSYYGLYGLALENFFSKYPNLEYVNFSHTNLTGLLPENILNSDKLQALDLSYNNLTGSLSGLKLFENSCNSLLHLDLSRNSIMDSIPIYLSNCTNLKTLNLSSNLLAGEIPRSLGELRSLQRLDLSHNHLTGWIPSELGNTCGSLLELRLSYNNISGSIPLSFSSCSWLQVLDLSNNNISGSPADSVLQNLGSLESLILSNNIISGSFPTSISSFKSLRIVDLSSNKFFGRIPPDICPGAAALEELRIPDNLITGEIPSQLSLCPQLRTIDFSLNYLNGSIPAELGKLDNLQQLMAWFNDLEGKIPPELGKCRSLKGLILNNNRLSGEIPVELFNCSNLEWVSLSSN…	LGRHLGAKSLSGVLSGNTLVFVRNVGNSCKGVGGLLEFAGIRPERLLQIPTLRSCDFTRMYSGPILSLITQKTPTLEYLDLSYNQLRGKIPDA
Si033990m	Setaria italica	BRL2	MDMLHVLLLLSSIYVSSSVFTPVVVVAATDAEALLRFKASIQKDPGGALSSWQQSGSDGPCSWHGVGCDDGGDGRVTRLDLAGGGLVAGRASLAALSAIDTLQHLNLSGNGALRADAADLLNLTRALRTLDFSYGGLGGVLPGDLLARYPNLTDVRLSRNNLTGVLPESLLASAPTSIRSFDVSGNNLSGDISTMSFAETLTLLDLSENRFGGAIPPALSRCAGLATLNLSYNGLTGSIPEAVAGIAGLEVFDVSSNHLTGAIPDSIGNACASLEVLKVSSNNISGPIPDSLSSCHALRLLDAANNKLTGAIPAAVLGNLTSLESLLLSNNFISGSLPGTIASCTNLRVADFSSNKISGALPAELCSPGAAALEELRMPDNMVTGAIPPGLANCSRLRV…	LGRQLGSTPLSGILSGNTLAFVRNVGNSCKGVGGLLEFAGIRPERLLQVPTLKSCDFTRLYSGAAVSGWTRYQTLEYLDLSYNALSGSIPEE
Solyc04g008430.1.1	Solanum lycopersicum	BRL2	MDNMNTNSALTLIIFLFFALILVSVNAVASSIKTDAESLLLFKNMIQKDPSGVLSGWELKNNPCSWNGVTCNSLGRVTILDLQQSELVGEVSFSPFNSLDMLTVLNLSSNSFYVNASTSLAQLPYSLKQLELSFTGLAGYVPDNLFAKCPNLEYVSLSFNNITGSLPQNFLLHTDKLQYLAMDYNNLTGSISDIKIETCNSLLRLDLSGNQMIDSIPSALSNCTTLQELVLADNFFSGSIPSSFGELKSLQRLDLSKNHLSGWIPSELGNSCSSLVELKFSNNNITGSIPNSFSSCSSLQNLDLSNNNLTGPFPDSILQNLASLESLQMSSNKISGSFPASLSYCKKLRVVDFSSNMINGIIPTDLCPGASSLEELRAPDNSLYGPIPSQLSQCSQLKI…	LGRQQGAKALSGILSGNTLVFVRNVGNSCRGVGGLLEFYGIHPERLLQVPSLKSCDFTRLYSGPVLSAFTRYQTIEYLDLSYNELRGKIPDE
PGSC0003DMT400075691	Solanum tuberosum	BRL2	MNTNSAITLLIVLFFSLILASVNAVSSSIKTDAESLLLFKNMIQKDPSGVLSGWQLKNNPCSWNGVTCNSLGRVTNLDLQQSELVGEVSFSPFNSLDMLTVLNLSSNSFYVNASTSLTQLPYSLKQLELSFTGLAGYVPENFFAKCPNLEYVSLSFNNITGSLPQNFLLHTDKLQYLAMDYNNLTGSISDIKIETCNSLLRLDLSGNQIMDSIPSALSNCTTLQELVLAENFFSGSIPTSFGELISLQRLDLSKNHLSGWIPSELGNSCSSLVELKFSNNNITGSIPNSFSSCSSLQNLDLSNNNLTGPFPDSILQNLASLESLQMSSNKISGSFPASLSYCKKLRVVDFSSNMINGMIPPDLCSGASSLEELRAPDNSLYGPIPSQLSQCSQLKTIDF…	LGRQQGAKALSGILSGNTLVFVRNVGNSCRGVGGLLEFYGIHPERLLQVPSLKSCDFTRLYSGPVLSAFTRYQTIEYLDLSYNELRGKIPDE
Sobic.001G274400.1	Sorghum bicolor	BRL2	MDMLNFVLLVSSIYASSSFTPVAATDADALLRFKSSIQKDPGGVLSSWQPSGSDGGPCTWHGVACDGGDGRVTRLDLAGSGLVAARASLAALSAVDTLQHLNLSGNGAALRADAADLLSLPPALRTLDFAYGGLGGSLPGDLLTRYPNLTAVSLARNNLTGVLPESLLAGGAPSIQSFDVSGNNLSGDVSRMSFADTLTLLDLSENRLGGAIPPALSRCSGLTTLNLSYNGLTGPIPESVAGIAGLEVFDVSSNHLSGPIPDSIGNSCASLTILKVSSNNITGPIPESLSACHALWLLDAADNKLTGAIPAAVLGNLTSLDSLLLSNNFISGSLPSTITSCTNLRVADLSSNKISGVLPAELCSPGAALEELRMPDNMVTGTISPGLANCSRLRVIDFS…	LGRQLGSTPLSGILSGNTLAFVRNVGNSCKGVGGLLEFAGIRPERLLQVPTLKSCDFTRLYSGAAVSGWTRYQTLEYLDLSYNALTGDIPEE
UTQR-85374-Tabebuia-umbellate	Tabebuia umbellate	BRL2	MLTSLNLSANSFTINASTSLLQIPFGIKQLELSFSGILGNIPESFFANCPNLEYVNLAFNNITGFLPENLFLHIDKLQYLDLSYNNITGSISNLRIESCSSLSHLDWSGNEMMGSVPASLSNCTSLTELILPENSLSGQIPPSFGSLKSLQRLDLSHNHLTGWIPFELGNMCGALVELKLSNNNITGSIPVSFSSCSRLQTLDLSNNNLTGPFPDSILRNLASLENLLLSSNRISGEFPSSISFCKKLRVVDFSSNMLSGLISPDICPGAASLEELRAPDNSLFGQIPPQLSQCSQLKTIDFSINYINGSIPAELGNLENLEQFIAWYNSLEGSIPAELGKCKKLKNLILNNNHLSGKIPTELFNCLDIEWISLTSNGLSGEIPKEFGFLTRLAVLQLA…	LGRQLGAKALSGILSGNTLVFVRNVGNSCRGVGGLLEFSGIRPERLLQVPSLRSCDFTRLYSGPVLSLFTRYQTLEYLDLSYNQLRGKIPDG
Thhalv10003548m	Thellungiella halophila	BRL2	MTNSPNRVRIQTRIQIQISFVFLLTHFSLSSSSDQSSIKTDALSLLSFKSMIQDDPNKILSNWTPRKSPCQFSGVTCLAGRVSEINLSGSGLSGIVSFDAFTSLDSLSVLKLSENFFVLNSTSLLLLPLSLTHLELSSSGLIGILPEIFFPKYSNLISITLSYNNFTGNLPKDVFLGGKKLQTLDLSYNNITGSISGLTIPLSSCLSLSFLDFSGNSISGYIPDSLINCTNLKSLNLSYNNFDGQIPKSFGELKSLQSLDLSHNRLTGWIPPEIGDACGSLQNLRVSYNNITGVIPDSLSSCSWLQILDLSNNNISGPFPDKILRSFGSLQILLLSNNLISGEFPSSLSACKSLRIADFSSNRFSGVIPPDLCPGAASLEELRIPDNLVTGQIPPEISQ…	LGRQPGSKALSGLLSGNTMAFVRNVGNSCKGVGGLVEFAGIRPERLLQIPSLKSCDFTRMYSGPILSLFTRYQTIEYLDLSYNQLRGKIPDE
Tp2g13390	Thellungiella parvula	BRL2	MPNSKVRIQTRIQIQISFVFLLTHFSLSSSSDQYSIKTDAISLLSFKSMIQDDPNNILSSWTPRKSPCQFSGITCLAGRVSEINLSGSGLSGIVSFDTFTSLDSLSVLKLSENFFVLNSTSLLLLPLSLTHLELSSSGLIGILPENFFSKYSNLISITLSYNNFTGKLPEDVFLGSKKLQTLDLSYNNITGSISGLTIPLSSCVSLSFLDFSGNSISGYIPDSLINCTNLKSLNLSYNNFDGQIPKSFGELKSLQSLDLSHNQLTGWIPPAIGDACGTLQNLRISYNNVTGVIPDSLSSCSWLQILDLSNNNISGPFPNRILRSFGSLQILLLSNNFISGEFPPTISACKTLRIVDFSSNRFSGVIPPDLCPGAASLEELRIPDNLVTGDIPPAISQCS…	LGRQPGSKALSGLLSGNTMAFVRNVGNSCKGVGGLVEFSGIRPERLLQIPSLKSCDFTRMYSGPILSLFTRYQTIEYLDLSYNQLRGKISDE
Thecc1EG011192t1	Theobroma cacao	BRL2	MESNPVQLLCHLALALVFTVCFSVSATEQVVVPPIKTDAVALLAFKKMIEKDPNGVLSGWKPERNPCAWYGVSCSSGRVIQLDLSQCSLSGTLFFNSLASLDMLSVLSLSSNMFTVNSTTLLLLPYGLKRLELSNSGLVGLVPDNIFSKLPNLEYVNLSHNNLTGPLPDNLLSNPDKLQGLDLSYNNITGSISGLKIENSCNSLLLLDLSGNHIMDSIPVYLSNCTKLTTLNFSFNSLTGEIPSSFGELLSLQRLDLSHNHLTGWIPSELGNACDSLLELKLSYNNFSGPVPISFSSCSYLQLLDLSNNNLTGPFPDSILQNLSALDTLQLSSNIISGPFPSSISYCKRLRIVDLSSNKFSGIIPPDICPGAAALEELRIPDNLISGQIPPQLSQCSHL…	LGRQLGAKSLSGILAGNTLVFVRNVGNSCKGVGGLLEFAGIRPERLLQIPNLKSCDFTRMYSGAVLSLFTQYQTLEYLDISYNELRGKIPDE
GAKL01045961.1	Triticum urartu	BRL2	MTFLIGVPVPAMPVAMDRMLLLVIFLLLLSTCTTTIVSAGTGDDAGALLRFKASVRKDPRGVLSSWQWQQRQQQGSPGGGGSGNGTWCRWYGVTCDGEGRVERLDLAGCGLSGRASFAALASIDTLRHLNLSGNAQLRADAAGDIHVLPRALRTLDLSDGGLAGSLPADMQLAYYYPNLTDVRLARNNLTGALPLNLMSPPSTIQVFDVAGNNMSGDVSGASFPDTLVLLDLSANRFTGTIPPSFSGCAGLKTLNVSYNALAGAIPESIGDVAGLEVLDVSGNRLTGAIPRSLAACSSLRILRVSSNNISGSIPESLSSCRALQLLDAANNNISGAIPAAVLGNLTKLEILLLSNNFISGSLPSTISACNSLRVADFSSNKIAGALPAELCTPGAALEE…	LGRQLGATPLSGILSGNTLAFVRNAGNACKGVGGLLEFAGIRPERLLQVPTLRSCDFTRLYSGAAVSGWTRYQTLEYLDLSYNSLVGAIPEE
HLJG-1731-Viburnum-odoratissimum	Viburnum odoratissimum	BRL2	SCWHNLFCSFGISRYVNCFKSVCEFVHCKFNLFXTSLIQLPYGLKQLELSSTGLAGLVPENFFTKCPNLVYVNLSHNNLTGFLPENLLLNSDKLQVFDLSSNNITGSISSMKIETCNSLLHLDLSENHIMDSIPFSLSNCTNLKSLNFSYNLLTGNIPQSFGQLNSLQRFDLSHNHLTGWIPSELGSACGSLLELKLSYNNITGTIPISLSSCSWLQVLDLANNNLTGPFPDSILQNTGSLESLLLNNNKMSGAFPASISSCKKLRVVDFSSNMLSGIIPPDICPGAASLEELRIPDNSITGQIPAELSQCSKLKIIDISLNYLNGSIPAELGKLENLEQLIAWYNGLEGNIPEELGKCKNLKDLILNNNYLGGEIPTQLFNCSNLEWISLTSNGFTGE…	LGRQLGAKALSGILSGNTLVFVRNVGNSCKGVGGLLEFSGIRPERLLQVPTLKTCDFTRMYSGPVLSLFTQYQTLEYLDLSYNELQGKIPDE
QJXB-17282-Wikstroemia-indica	Wikstroemia indica	BRL2	LQTSIHVTITFFLFVLVFATEQDGSSSIKTDAEALLNFKKMVQKDPSGVLAEWQLNRSPCSWRGVTCTLGRATQLDLGGCNLVGTINFAPFSSLDMLALLNLSANSFTVNSTSLLQLPYGLKQIELSSIGLAGLFPDNFLLKFPDLVYVNLFNNSLTGSLPENLLSTSDKLQLLDLSSNNITGPISSLKIETCTSLLHLDLXLYLSQNSIMDSIPLSLSNCTNLKSLNFSYNLLTGSIPQSFGDLNSLQRLDLSHNHLTGWIPSELGNACDSFIELKLSNNNITGTVPISLSLCSWLQQLDLSSNNLTGPFPDSILKNLGSLESLILSNNKISGGFPSSISSCKKLRIVDFSSNMLSGILPPHICPGAASLEELRLADNSITGQIPAELSTCSQLKTID…	LGRQLGAKALSGILMGNTLVFLRNVGNSCKGVGGLLEFSGIRPERLLQVPTLKSCDLTRMYSGPVLSLFTQYQTLEYLDLSYNDLHGRIPYE
GRMZM2G002515	Zea mays ssp.mays.l	BRL2	MDMLNLLLLVSSIYTSLAFTPVAATDADALLRFKASIQKDPGGVLSSWQPSGSDGPCNWHGVACDSGDGRVTRLDLAGSGLVAGRASLAALSAVDTLQHLNLSGNGAALRADVTDLLSLPRALQTLDFAYGGLGGSLPVDLLTLHPNLTTVSLARNNLTGVLPESLLAEAASIQWFDVSGNNLSGDISRMSFADTLTLLDLSENRFGGAIPPALSRCSGLRTLNLSYNGLTGPILESVAGIAGLEVFDVSSNHLSGPIPDSIGNSCASLTILKVSSNNITGPIPASLSACHALRMFDAADNKLSGAIPAAVLGNLTSLESLLLSNNFISGSLPSTITSCTSLRIADLSSNKISGVLPADLCSAGAALEELRMPDNMVTGIIPPGLSNCSRLRVIDFSIN…	LGRQLGSTPLSGILSGNTLAFVRNVGNSCKSVGGLLEFAGIRPERLLQVPTLKSCDFTRLYSGAAVSGWTRYQTLEYLDLSYNALSGGIPEE
